# Supplementary material for: Persistence of Functional Protein Domains in Mycoplasma Species and their Role in Host Specificity and Synthetic Minimal Life
Source: Front Cell Infect Microbiol. 2017 Feb 7;7:31. doi: 10.3389/fcimb.2017.00031 (PMC5293770; doi:10.3389/fcimb.2017.00031)
Supplement: Supplementary file 1 [file DataSheet1.XLSX]

## Sheet: Table S1
Table S1: 16S rRNA sequences used for construction of the phylogenetic tree
Organism	Strain	Accession number	Strain for domain information
Mycoplasma agalactiae	PG2	M24290	PG2
Mycoplasma alligatoris	A21JP2	AF412969	A21JP2
Mycoplasma anatis	1340	AF412970	1340
Mycoplasma arthritidis	PG6	M24580	158L3-1
Mycoplasma bovis	Donetta	U02968	PG45
Mycoplasma canis	PG14	AF340023	UF31
Mycoplasma capricolum subsp. capricolum	California kid	U26046	ATCC 27343
Mycoplasma columbinum	MMP-1	AF221113	SF7
Mycoplasma conjunctivae	HRC/583	U44770	HRC/581
Mycoplasma crocodyli	MP145	AF412977	MP145
Mycoplasma cynos	H831	AF412978	C142
Mycoplasma fermentans	PG18	M24289	PG18
Mycoplasma genitalium	G37	X77334	G37
Mycoplasma hominis	ATCC 23114	AF443616	ATCC 23114
Mycoplasma hyopneumoniae	J	AE017243	J
Mycoplasma hyorhinis	BTS-7	AF412982	HUB-1
Mycoplasma iowae	695	M24293	695
Mycoplasma leachii	PG50	U26054	PG50
Mycoplasma mobile	163K	M24480	163K
Mycoplasma mycoides subsp. mycoides	PG1	BX293980	PG1
Mycoplasma ovipneumoniae	ATCC 29419	U44771	SC01
Mycoplasma penetrans	GTU-54-6A1	L10839	HF-2
Mycoplasma pneumoniae	ATCC 15531	AF132740	M129
Mycoplasma pulmonis	PG34	AF125582	UAB CTIP
Mycoplasma putrefaciens	KS-1	U26055	KS-1
Mycoplasma synoviae	WVU 1853	X52083	53
Mycoplasma haemocanis	Illinois	CP003199	Illinois
Mycoplasma wenyonii	Massachusetts	CP003703	Massachusetts
Mycoplasma parvum	Indiana	CP006771	Indiana
Mycoplasma ovis	Michigan	CP006935	Michigan
Mycoplasma gallisepticum	CA06_2006.052-5-2P	CP003512	CA06_2006.052-5-2P
Mycoplasma suis	KI3806	FQ790233	KI3806
Mycoplasma haemofelis	Langford 1	FR773153	Langford 1
Bacillus subtilis	BS62	AB016721	168

## Sheet: Table S2
Table S2: genomes used and abbreviation
Genome	Abbreviation
[1] "http://csb.wur.nl/genome/mycoplasma_agalactiae_14628_uid180422.fna"	Mag1
[2] "http://csb.wur.nl/genome/mycoplasma_alligatoris_a21jp2_uid46947.fna"	Mal
[3] "http://csb.wur.nl/genome/mycoplasma_anatis_1340_uid71183.fna"	Man
[4] "http://csb.wur.nl/genome/mycoplasma_canis_uf31_uid160009.fna"	Mca1
[5] "http://csb.wur.nl/genome/mycoplasma_canis_uf33_uid180389.fna"	Mca2
[6] "http://csb.wur.nl/genome/mycoplasma_canis_ufg1_uid180390.fna"	Mca3
[7] "http://csb.wur.nl/genome/mycoplasma_canis_ufg4_uid180391.fna"	Mca4
[8] "http://csb.wur.nl/genome/mycoplasma_columbinum_sf7_uid721177.fna"	Mcol
[9] "http://csb.wur.nl/genome/mycoplasma_g5847_uid184764.fna"	M_g5
[10] "http://csb.wur.nl/genome/mycoplasma_genitalium_g37_uid54277.fna"	Mge1
[11] "http://csb.wur.nl/genome/mycoplasma_iowae_695_uid74019.fna"	Mio
[12] "http://csb.wur.nl/genome/mycoplasma_mycoidis_capri_pg3_uid199883.fna"	Mmc1
[13] "http://csb.wur.nl/genome/mycoplasma_ovipneumoniae_sc01_uid79051.fna"	Movi
[14] "http://csb.wur.nl/genome/mycoplasma_pneumoniae_pi_1428_uid199835.fna"	Mpn1
[15] "http://csb.wur.nl/genome/mycoplasma_pneumoniae_po1_uid199834.fna"	Mpn2
[16] " Mycoplasma agalactiae chromosome_ complete genome"	Mag2
[17] " Mycoplasma agalactiae PG2 chromosome_ complete genome"	Mag3
[18] " Mycoplasma arthritidis 158L3-1 chromosome_ complete genome"	Mar
[19] " Mycoplasma bovis HB0801 chromosome_ complete genome"	Mbo1
[20] " Mycoplasma bovis Hubei-1 chromosome_ complete genome"	Mbo2
[21] " Mycoplasma bovis PG45 chromosome_ complete genome"	Mbo3
[22] " Mycoplasma capricolum subsp. capricolum ATCC 27343 chromosome_ complete genome"	Mcap
[23] " Mycoplasma conjunctivae HRC/581 chromosome_ complete genome"	Mcon
[24] " Mycoplasma crocodyli MP145 chromosome_ complete genome"	Mcr
[25] " Mycoplasma cynos C142 complete genome"	Mcy
[26] " Mycoplasma fermentans JER chromosome_ complete genome"	Mfe1
[27] " Mycoplasma fermentans M64 chromosome_ complete genome"	Mfe2
[28] " Mycoplasma fermentans PG18 DNA_ nearly complete genome"	Mfe3
[29] " Mycoplasma gallisepticum CA06_2006.052-5-2P chromosome_ complete genome"	Mga1
[30] " Mycoplasma gallisepticum NC06_2006.080-5-2P chromosome_ complete genome"	Mga2
[31] " Mycoplasma gallisepticum NC08_2008.031-4-3P chromosome_ complete genome"	Mga3
[32] " Mycoplasma gallisepticum NC95_13295-2-2P chromosome_ complete genome"	Mga4
[33] " Mycoplasma gallisepticum NC96_1596-4-2P chromosome_ complete genome"	Mga5
[34] " Mycoplasma gallisepticum NY01_2001.047-5-1P chromosome_ complete genome"	Mga6
[35] " Mycoplasma gallisepticum S6_ complete genome"	Mga7
[36] " Mycoplasma gallisepticum str. F chromosome_ complete genome"	Mga8
[37] " Mycoplasma gallisepticum str. R(high) chromosome_ complete genome"	Mga9
[38] " Mycoplasma gallisepticum str. R(low) chromosome_ complete genome"	Mga10
[39] " Mycoplasma gallisepticum VA94_7994-1-7P chromosome_ complete genome"	Mga11
[40] " Mycoplasma gallisepticum WI01_2001.043-13-2P chromosome_ complete genome"	Mga12
[41] " Mycoplasma genitalium G37 chromosome_ complete genome"	Mge2
[42] " Mycoplasma genitalium M2288 chromosome_ complete genome"	Mge3
[43] " Mycoplasma genitalium M2321 chromosome_ complete genome"	Mge4
[44] " Mycoplasma genitalium M6282 chromosome_ complete genome"	Mge5
[45] " Mycoplasma genitalium M6320 chromosome_ complete genome"	Mge6
[46] " Mycoplasma haemocanis str. Illinois chromosome_ complete genome"	Mhc
[47] " Mycoplasma haemofelis Ohio2 chromosome_ complete genome"	Mhf1
[48] " Mycoplasma haemofelis str. Langford 1_ complete genome"	Mhf2
[49] " Mycoplasma hominis ATCC 23114 chromosome_ complete genome"	Mho
[50] " Mycoplasma hyopneumoniae 168 chromosome_ complete genome"	Mhy1
[51] " Mycoplasma hyopneumoniae 168-L_ complete genome"	Mhy2
[52] " Mycoplasma hyopneumoniae 232 chromosome_ complete genome"	Mhy3
[53] " Mycoplasma hyopneumoniae 7422_ complete genome"	Mhy4
[54] " Mycoplasma hyopneumoniae 7448 chromosome_ complete genome"	Mhy5
[55] " Mycoplasma hyopneumoniae J chromosome_ complete genome"	Mhy6
[56] " Mycoplasma hyorhinis DBS 1050_ complete genome"	Mhr1
[57] " Mycoplasma hyorhinis GDL-1 chromosome_ complete genome"	Mhr2
[58] " Mycoplasma hyorhinis HUB-1 chromosome_ complete genome"	Mhr3
[59] " Mycoplasma hyorhinis MCLD chromosome_ complete genome"	Mhr4
[60] " Mycoplasma hyorhinis SK76 chromosome_ complete genome"	Mhr5
[61] " Mycoplasma leachii 99/014/6_ complete genome"	Mle1
[62] " Mycoplasma leachii PG50 chromosome_ complete genome"	Mle2
[63] " Mycoplasma mobile 163K_ complete genome"	Mmo
[64] " Mycoplasma mycoides subsp. capri LC str. 95010_ complete genome"	Mmc2
[65] " Mycoplasma mycoides subsp. mycoides SC str. Gladysdale MU clone SC5_ complete genome"	Mmm1
[66] " Mycoplasma mycoides subsp. mycoides SC str. PG1 chromosome_ complete genome"	Mmm2
[67] " Mycoplasma ovis str. Michigan_ complete genome"	Mov
[68] " Mycoplasma parvum str. Indiana_ complete genome"	Mpa
[69] " Mycoplasma penetrans HF-2_ complete genome"	Mpe
[70] " Mycoplasma pneumoniae 309_ complete genome"	Mpn3
[71] " Mycoplasma pneumoniae FH chromosome_ complete genome"	Mpn4
[72] " Mycoplasma pneumoniae M129-B7_ complete genome"	Mpn5
[73] " Mycoplasma pneumoniae M129 chromosome_ complete genome"	Mpn6
[74] " Mycoplasma pulmonis UAB CTIP_ complete genome"	Mpul
[75] " Mycoplasma putrefaciens KS1 chromosome_ complete genome"	Mput1
[76] " Mycoplasma putrefaciens Mput9231_ complete genome"	Mput2
[77] " Mycoplasma suis KI3806_ complete genome"	Msu1
[78] " Mycoplasma suis str. Illinois chromosome_ complete genome"	Msu2
[79] " Mycoplasma synoviae 53_ complete genome"	Msy
[80] " Mycoplasma wenyonii str. Massachusetts chromosome_ complete genome"	Mwe
[81] "<http://csb.wur.nl/genome/synthetic_bacterium_JCVI-Syn3.0>"	Syn

## Sheet: Table S3
Table S3: total amount of genes and proteins found in reference genomes and re-annotated genomes using SAPP
Reference genomes NCBI_closed				SAPP annotation				Combined
[dna]	count	count2		[headerRR]	count	count2	Number	Genome	genes_reference	genes_SAPP	proteins_reference	proteins_SAPP		Genes	Proteins		Difference genes(%)	Difference proteins (%)
Mycoplasma_agalactiaeb266f9f80a3a860c03044577db5d5236dd836a254aa595ec71ed23f3f1a5663b5b387fb3a4e969e5cf4c8a26522d45a8>	813	754		Mycoplasma agalactiae chromosome_ complete genome	771	771	1	Mycoplasma agalactiae chromosome_ complete genome	813	771	754	771	more found	0	1		94.8339	102.255
Mycoplasma_agalactiae_PG22ce331b9b64a5c2cffb0858e56094cc0f930f617ce93ea15c1a877ee3d8181a59d3989a1d9c0845a9393cfb70c468d03>	742	742		Mycoplasma agalactiae PG2 chromosome_ complete genome	777	777	2	Mycoplasma agalactiae PG2 chromosome_ complete genome	742	777	742	777	more found	1	1		104.717	104.717
Mycoplasma_arthritidis_158L3_1070becb7a1cbcd96f955dbfcebdae0197a2c83c330945374210bb1c7410deb87d9ce4b8d8100aa8c0e81423e21fc34d4>	631	631		Mycoplasma arthritidis 158L3-1 chromosome_ complete genome	634	634	3	Mycoplasma arthritidis 158L3-1 chromosome_ complete genome	631	634	631	634	more found	1	1		100.475	100.475
Mycoplasma_bovis_HB080140f78ce5099fbe4716f2269f1d6482a41d28beff1d9a8213a6371996d0ceb495b42c5d9ef1d52a2d067027f7e8ad06eb>	814	805		Mycoplasma bovis HB0801 chromosome_ complete genome	821	820	4	Mycoplasma bovis HB0801 chromosome_ complete genome	814	821	805	820	more found	1	1		100.86	101.863
Mycoplasma_bovis_Hubei_17fb04275d25c04b8adce449eae56f5ded7348cde1b59db5c98d799fad43fe146d5e2c83217f5239c0dbfbf818e9eb180>	801	791		Mycoplasma bovis Hubei-1 chromosome_ complete genome	795	793	5	Mycoplasma bovis Hubei-1 chromosome_ complete genome	801	795	791	793	more found	0	1		99.2509	100.253
Mycoplasma_bovis_PG458fbd1ba1a692727f25c6c9115fbe50f8b79f7328bdbbd9dbc5b3ffdc63562146e39f5f0ebd8160c50d9d54a357e4b41e>	765	742		Mycoplasma bovis PG45 chromosome_ complete genome	813	813	6	Mycoplasma bovis PG45 chromosome_ complete genome	765	813	742	813	more found	1	1		106.275	109.569
Mycoplasma_capricolum_subsp__capricolum_ATCC_27343effeeffaf6f2ddcf03af7003d4bd31455ab64d14d4132461260dc310a50b24aeba08ca74e2320b846a233e2dea3c20c2>	812	811		Mycoplasma capricolum subsp. capricolum ATCC 27343 chromosome_ complete genome	840	840	7	Mycoplasma capricolum subsp. capricolum ATCC 27343 chromosome_ complete genome	812	840	811	840	more found	1	1		103.448	103.576
Mycoplasma_conjunctivae_HRC_581b90f0ba4c1a24cf0cd26b2f3d47b24118b556d763dd937110451e4cf17fb8ba6ece0ad7e8f3825aed48bb3146c425df6>	692	691		Mycoplasma conjunctivae HRC/581 chromosome_ complete genome	672	672	8	Mycoplasma conjunctivae HRC/581 chromosome_ complete genome	692	672	691	672	less found	0	0		97.1098	97.2504
Mycoplasma_crocodyli_MP1453461a84490096e362e645efb1a2f1c7d243d7476ac92c0d9347b40ee00006f2ea8738be65fe788ecb42b625d45da1e4a>	689	689		Mycoplasma crocodyli MP145 chromosome_ complete genome	756	756	9	Mycoplasma crocodyli MP145 chromosome_ complete genome	689	756	689	756	more found	1	1		109.724	109.724
Mycoplasma_cynos_C142d60d108fdc72d11e58e3344a0705fe887a403c1ae601a270a922f6a706da435d20081c6476a6249ba9e2b3a269cb9aca>	883	871		Mycoplasma cynos C142 complete genome	767	765	10	Mycoplasma cynos C142 complete genome	883	767	871	765	less found	0	0		86.863	87.8301
Mycoplasma_fermentans_JERc9b96cfe55f76687253a7e17b25e57ef963ea3356fe82ed6f56255e420e964c4686c73f14ccd95626c3404104f786858>	797	794		Mycoplasma fermentans JER chromosome_ complete genome	835	833	11	Mycoplasma fermentans JER chromosome_ complete genome	797	835	794	833	more found	1	1		104.768	104.912
Mycoplasma_fermentans_M6461324e18dd3c8cf03ce9f8990cbe6a8e455590f1496c9c83bdecd959bcfb8919b581a2fe18cc74b56d915cc3248a3cd5>	1049	961		Mycoplasma fermentans M64 chromosome_ complete genome	911	904	12	Mycoplasma fermentans M64 chromosome_ complete genome	1049	911	961	904	less found	0	0		86.8446	94.0687
Mycoplasma_fermentans_PG18bdd601a3a4d840194e83eb72eaa5866e0c71ce41bbaa710e8b1798f9f664458400d708eda88a73342085c25f7583a805>	893	891		Mycoplasma fermentans PG18 DNA_ nearly complete genome	897	897	13	Mycoplasma fermentans PG18 DNA_ nearly complete genome	893	897	891	897	more found	1	1		100.448	100.673
Mycoplasma_gallisepticum_CA06_2006_052_5_2P0d954f59424b804ff29bff807b83d8507e61a5716fd9535db7aa0c9166847e3366262dd0a544909d262ef8fcfabe8225>	763	757		Mycoplasma gallisepticum CA06_2006.052-5-2P chromosome_ complete genome	763	761	14	Mycoplasma gallisepticum CA06_2006.052-5-2P chromosome_ complete genome	763	763	757	761	more found	0	1		100	100.528
Mycoplasma_gallisepticum_NC06_2006_080_5_2Pf7e9ec4aff2f5855b018e549e092a324f0054608fd972f6f76aa679b98e585bf19b14b182555475ab1ed711d588289f7>	744	737		Mycoplasma gallisepticum NC06_2006.080-5-2P chromosome_ complete genome	739	737	15	Mycoplasma gallisepticum NC06_2006.080-5-2P chromosome_ complete genome	744	739	737	737	less found	0	0		99.328	100
Mycoplasma_gallisepticum_NC08_2008_031_4_3P9303b671aee427d9ef9f3184b7c18f317306cf7e24de7c894226ac11148ee3da44cc1c04e13c838a3e74c5f63b421ec4>	739	734		Mycoplasma gallisepticum NC08_2008.031-4-3P chromosome_ complete genome	733	732	16	Mycoplasma gallisepticum NC08_2008.031-4-3P chromosome_ complete genome	739	733	734	732	less found	0	0		99.1881	99.7275
Mycoplasma_gallisepticum_NC95_13295_2_2Pc6a18dd74ec4d43fb72898d968aec5ada97730276a46dece1906e953c9671f8cb16f47bd211b76a91e312c32ca863e75>	754	742		Mycoplasma gallisepticum NC95_13295-2-2P chromosome_ complete genome	746	745	17	Mycoplasma gallisepticum NC95_13295-2-2P chromosome_ complete genome	754	746	742	745	more found	0	1		98.939	100.404
Mycoplasma_gallisepticum_NC96_1596_4_2P0b155cce8432f3c5259f6bfa368802dd0b85347872c661ce31adaa6ac62cab52d24a7a51984ccf2ae6083666bc17c44a>	771	755		Mycoplasma gallisepticum NC96_1596-4-2P chromosome_ complete genome	759	757	18	Mycoplasma gallisepticum NC96_1596-4-2P chromosome_ complete genome	771	759	755	757	more found	0	1		98.4436	100.265
Mycoplasma_gallisepticum_NY01_2001_047_5_1P2676aafdf580db80a440922d1a67371de21c3750a049389d64963f911029cfd8bba8e932c651834580cd733b3b87c6b9>	760	749		Mycoplasma gallisepticum NY01_2001.047-5-1P chromosome_ complete genome	759	756	19	Mycoplasma gallisepticum NY01_2001.047-5-1P chromosome_ complete genome	760	759	749	756	more found	0	1		99.8684	100.935
Mycoplasma_gallisepticum_S6b267fdf865cbb78c207738f5ec284109e702d673b1b4816dc498306615e7407a5f1076f6784e27de6c4034c26d185f11>	702	702		Mycoplasma gallisepticum S6_ complete genome	810	810	20	Mycoplasma gallisepticum S6_ complete genome	702	810	702	810	more found	1	1		115.385	115.385
Mycoplasma_gallisepticum_VA94_7994_1_7Pda14d40cdecd680e5f49d9d772c2bc1f4e5e0dfde8c642d0d9d3ce6245fb66bb34a2596ab6e674f0b73646c5a27444f1>	767	744		Mycoplasma gallisepticum str. F chromosome_ complete genome	766	766	21	Mycoplasma gallisepticum str. F chromosome_ complete genome	767	766	744	766	more found	0	1		99.8696	102.957
Mycoplasma_gallisepticum_WI01_2001_043_13_2P59a0c8f73ba1114cb2679b7e92c73baf27e1acc778443d71dabddaabf3333a5623fa07b3d2b537ebca18bb4826336a47>	746	740		Mycoplasma gallisepticum str. R(high) chromosome_ complete genome	804	804	22	Mycoplasma gallisepticum str. R(high) chromosome_ complete genome	746	804	740	804	more found	1	1		107.775	108.649
Mycoplasma_gallisepticum_str__Fbd332030e94dca6289378426e560d49761d39d9450b3276f5be806c7df5051c55bb0f6a0255d21e9b578edfd5ad7564c>	756	740		Mycoplasma gallisepticum str. R(low) chromosome_ complete genome	803	803	23	Mycoplasma gallisepticum str. R(low) chromosome_ complete genome	756	803	740	803	more found	1	1		106.217	108.514
Mycoplasma_gallisepticum_str__R_high_8d09dec1bd0087b6b54670aac1f67de826c1d043cc080d1561eb41926f2b47513f28e756741936c8f2d1f8b79507b25f>	766	763		Mycoplasma gallisepticum VA94_7994-1-7P chromosome_ complete genome	747	746	24	Mycoplasma gallisepticum VA94_7994-1-7P chromosome_ complete genome	766	747	763	746	less found	0	0		97.5196	97.772
Mycoplasma_gallisepticum_str__R_low_eebfbccab7a7d17acf431712f5624615d0c0bf23d8278102e41ab434300f6605b79cd4d74bb52a9a139781c584bd8b2b>	763	760		Mycoplasma gallisepticum WI01_2001.043-13-2P chromosome_ complete genome	745	744	25	Mycoplasma gallisepticum WI01_2001.043-13-2P chromosome_ complete genome	763	745	760	744	less found	0	0		97.6409	97.8947
Mycoplasma_genitalium_G375ac335c57218b7d875804eae28d24d5d5ec41cec9d0c254f9502c930f381ad094b3515c5e7cb79f0bf869c8ed5faaeba>	475	475		Mycoplasma genitalium G37 chromosome_ complete genome	527	527	26	Mycoplasma genitalium G37 chromosome_ complete genome	475	527	475	527	more found	1	1		110.947	110.947
Mycoplasma_genitalium_M22889cbea861824b52e3943d183dcb7bda46ff3a2a9a004c987cc70783250bbf6f2c58216c444a23f7b455794224c228272f>	506	506		Mycoplasma genitalium M2288 chromosome_ complete genome	536	536	27	Mycoplasma genitalium M2288 chromosome_ complete genome	506	536	506	536	more found	1	1		105.929	105.929
Mycoplasma_genitalium_M23212226717a43e9afced6d0efaa62e8074a27e147b09b2c1da085eb6c195d397c8af9fbb89507ee0e9ee1dd83f809133082>	499	499		Mycoplasma genitalium M2321 chromosome_ complete genome	550	550	28	Mycoplasma genitalium M2321 chromosome_ complete genome	499	550	499	550	more found	1	1		110.22	110.22
Mycoplasma_genitalium_M628209729a9f1ccf9b8cfa257cf9f93ebad32807b2d6cd73466197a48f9eff3abcc0737849786a94407a0b4484228cff5a1a>	484	484		Mycoplasma genitalium M6282 chromosome_ complete genome	574	574	29	Mycoplasma genitalium M6282 chromosome_ complete genome	484	574	484	574	more found	1	1		118.595	118.595
Mycoplasma_genitalium_M63202594a389263825e332e98c32e608fa2dd02c0a6ac1a905d55f65717d3b69afaec73afdfbeb49c3f35dd0155a8ddb1443>	509	509		Mycoplasma genitalium M6320 chromosome_ complete genome	553	553	30	Mycoplasma genitalium M6320 chromosome_ complete genome	509	553	509	553	more found	1	1		108.644	108.644
Mycoplasma_haemocanis_str__Illinois5f9c5b849a808ef8d0db35f4d596358673506cc13c9b236a44c97d6546ca5b196818a555aecb101ed89c5681ce867fe6>	1156	1156		Mycoplasma haemocanis str. Illinois chromosome_ complete genome	1182	1182	31	Mycoplasma haemocanis str. Illinois chromosome_ complete genome	1156	1182	1156	1182	more found	1	1		102.249	102.249
Mycoplasma_haemofelis_Ohio29711736ec154f8ee393b0ae42aa4ba2ae4e510f38a330decc0f541724f3004ddd9ec546ac7430d480de7521752f873ef>	1527	1527		Mycoplasma haemofelis Ohio2 chromosome_ complete genome	1615	1615	32	Mycoplasma haemofelis Ohio2 chromosome_ complete genome	1527	1615	1527	1615	more found	1	1		105.763	105.763
Mycoplasma_haemofelis_str__Langford_1bb474448c64e0d81f489ef784486accd0e0d32870f27b8bf2be1b4b759e712fe75c4e94ec3ac0da88f60ea97f3725d12>	1545	1545		Mycoplasma haemofelis str. Langford 1_ complete genome	1569	1569	33	Mycoplasma haemofelis str. Langford 1_ complete genome	1545	1569	1545	1569	more found	1	1		101.553	101.553
Mycoplasma_hominis_ATCC_231146c9c8a0d6d13d1c7f13f0d83bb99889b3c8d27d9e50749a4f2fbf21f4e2e6cb9d68af603faf0d3c631edce50a1665c9c>	523	523		Mycoplasma hominis ATCC 23114 chromosome_ complete genome	559	559	34	Mycoplasma hominis ATCC 23114 chromosome_ complete genome	523	559	523	559	more found	1	1		106.883	106.883
Mycoplasma_hyopneumoniae_1681f0bd82686512af997f322856f45d71391e5108afab936453715c2a2f27cefdc60295109a6a191b7d98b956cb0635716>	693	684		Mycoplasma hyopneumoniae 168 chromosome_ complete genome	700	698	35	Mycoplasma hyopneumoniae 168 chromosome_ complete genome	693	700	684	698	more found	1	1		101.01	102.047
Mycoplasma_hyopneumoniae_168_L936e7b73d22bd147359cbee596b96503171b5d3112b27db0e3c3a577bbd7a400c21e3bfb91db6694726e50bc2597b8b8>	683	678		Mycoplasma hyopneumoniae 168-L_ complete genome	702	700	36	Mycoplasma hyopneumoniae 168-L_ complete genome	683	702	678	700	more found	1	1		102.782	103.245
Mycoplasma_hyopneumoniae_232219bc3d19eab02486e40ebb9f7adff0a29bf096a7ee785b34fc89b3aaca40600e9fa64e51f372ccdfc14f9bd98ac730d>	691	691		Mycoplasma hyopneumoniae 232 chromosome_ complete genome	681	681	37	Mycoplasma hyopneumoniae 232 chromosome_ complete genome	691	681	691	681	less found	0	0		98.5528	98.5528
Mycoplasma_hyopneumoniae_7422a089f46adf1dd34591da3362d36e3d28877f3c1cacb88a3ddd2a0abb7023f7e330734a450e57ed783acce0f0e0d8c8a8>	677	677		Mycoplasma hyopneumoniae 7422_ complete genome	703	703	38	Mycoplasma hyopneumoniae 7422_ complete genome	677	703	677	703	more found	1	1		103.84	103.84
Mycoplasma_hyopneumoniae_7448980f6b4860bebaeedc6dd5619c8d1027e77a2b6e3131ac3780e162c07ff7d65da6f5ea3c338b6ae76a8d97dabcd98923>	657	655		Mycoplasma hyopneumoniae 7448 chromosome_ complete genome	690	690	39	Mycoplasma hyopneumoniae 7448 chromosome_ complete genome	657	690	655	690	more found	1	1		105.023	105.344
Mycoplasma_hyopneumoniae_J75c7fc51fe59123864a9e4aa85278cefabb013fad45ea024182f7c0bfdcd3e034c9b7a48e64a4bd0713212ac5bab096e>	657	654		Mycoplasma hyopneumoniae J chromosome_ complete genome	693	692	40	Mycoplasma hyopneumoniae J chromosome_ complete genome	657	693	654	692	more found	1	1		105.479	105.81
Mycoplasma_hyorhinis_DBS_10504936b8ada8fda1733a99131fc683a63fb8e88456f7e55404e22a0cf1571f0da55e174916c0cfc17d43b060f5c8c3bf01>	737	732		Mycoplasma hyorhinis DBS 1050_ complete genome	755	755	41	Mycoplasma hyorhinis DBS 1050_ complete genome	737	755	732	755	more found	1	1		102.442	103.142
Mycoplasma_hyorhinis_GDL_19a0935a6164bcf928723dbee8be2f7bd424b1a359db8b263a4878ca02de770615850a048f5c4c0977679fbc2af3336a9>	647	647		Mycoplasma hyorhinis GDL-1 chromosome_ complete genome	753	753	42	Mycoplasma hyorhinis GDL-1 chromosome_ complete genome	647	753	647	753	more found	1	1		116.383	116.383
Mycoplasma_hyorhinis_HUB_1d11c60a451d5f62fcff7915f798064351cb71388c266e1a7a27ac1a997a9313cd93b32d3574374f2774261cd930eda0d>	658	658		Mycoplasma hyorhinis HUB-1 chromosome_ complete genome	760	759	43	Mycoplasma hyorhinis HUB-1 chromosome_ complete genome	658	760	658	759	more found	1	1		115.502	115.35
Mycoplasma_hyorhinis_MCLD2079fc19b49a06b5a2e9bc6c7596bf73f9b043af2daac398badb27dd38a53990318ff03594c14082807808a9133514c4>	778	777		Mycoplasma hyorhinis MCLD chromosome_ complete genome	754	754	44	Mycoplasma hyorhinis MCLD chromosome_ complete genome	778	754	777	754	less found	0	0		96.9152	97.0399
Mycoplasma_hyorhinis_SK76e25700bde29cede330b0753c77bf393d16f57d915db16568ce760b7c22f7cd5f921b50cf2c19c010b9712fa22e63a63e>	753	751		Mycoplasma hyorhinis SK76 chromosome_ complete genome	759	758	45	Mycoplasma hyorhinis SK76 chromosome_ complete genome	753	759	751	758	more found	1	1		100.797	100.932
Mycoplasma_leachii_99_014_6469b37762ba604900757a4d52f520010bebf41a53ed840e1b2bddfe11e48af15e0d7589b39a390289ad0779939c5f001>	905	902		Mycoplasma leachii 99/014/6_ complete genome	897	897	46	Mycoplasma leachii 99/014/6_ complete genome	905	897	902	897	less found	0	0		99.116	99.4457
Mycoplasma_leachii_PG50b107352a2b560df6fcd4d9ed54146aa9c98bbd036a23f8789d7f44d6251ea493389b1eec0381149cc3fbce490df96051>	882	880		Mycoplasma leachii PG50 chromosome_ complete genome	883	883	47	Mycoplasma leachii PG50 chromosome_ complete genome	882	883	880	883	more found	1	1		100.113	100.341
Mycoplasma_mobile_163K8eab3f71a82d58db10ce62f8ce20c761c71f9ba71a0f06fc5be961edd9bb99cef1bd46a72d0a029086434e2ad1827228>	633	633		Mycoplasma mobile 163K_ complete genome	660	660	48	Mycoplasma mobile 163K_ complete genome	633	660	633	660	more found	1	1		104.265	104.265
Mycoplasma_mycoides_subsp__capri_LC_str__9501033ea3e75074c14915c6f70c609f76d7ea126b6d2c39fb8ec0cf50da5761d59537bfb4da20e1791bfef9f94e27f8844c9>	922	897		Mycoplasma mycoides subsp. capri LC str. 95010_ complete genome	919	917	49	Mycoplasma mycoides subsp. capri LC str. 95010_ complete genome	922	919	897	917	more found	0	1		99.6746	102.23
Mycoplasma_mycoides_subsp__mycoides_SC_str__Gladysdale0a9e0f55403e4a2e1384192c2c331093101d82964e2ba8fac5da2486c6b3c739247e252164baeb2172a312fb76e241ca>	1095	1056		Mycoplasma mycoides subsp. mycoides SC str. Gladysdale MU clone SC5_ complete genome	1067	1058	50	Mycoplasma mycoides subsp. mycoides SC str. Gladysdale MU clone SC5_ complete genome	1095	1067	1056	1058	more found	0	1		97.4429	100.189
Mycoplasma_mycoides_subsp__mycoides_SC_str__PG1baaaea29b024dcad21b97154ce2cee6bab1f77495e15413126806648d56aec3d4cd9455278f3d68fe9f8f1ebb86e0f30>	1017	980		Mycoplasma mycoides subsp. mycoides SC str. PG1 chromosome_ complete genome	1097	1088	51	Mycoplasma mycoides subsp. mycoides SC str. PG1 chromosome_ complete genome	1017	1097	980	1088	more found	1	1		107.866	111.02
Mycoplasma_ovis_str__Michigand9d67c486c297db8d557708d3f5796528f2262d70cbb0b1c88b168ea0aef4465f27613ebac063b456ed54906e7bc436b>	840	834		Mycoplasma ovis str. Michigan_ complete genome	798	798	52	Mycoplasma ovis str. Michigan_ complete genome	840	798	834	798	less found	0	0		95	95.6835
Mycoplasma_parvum_str__Indiana27d1bd5c14e17cb8b14034a82c9c12f5609f8a3c8f7a23139c32ba32f530aa867641cd2e8d6e08b1134eef1ece7f6c37>	581	580		Mycoplasma parvum str. Indiana_ complete genome	545	544	53	Mycoplasma parvum str. Indiana_ complete genome	581	545	580	544	less found	0	0		93.8038	93.7931
Mycoplasma_penetrans_HF_2201325b588c122d059c98628348d4ec49c558ba0c6c01c493ed45d8ea59a8c3692a64585211ec6be5c3ca929312cb2d5>	1037	1029		Mycoplasma penetrans HF-2_ complete genome	1031	1031	54	Mycoplasma penetrans HF-2_ complete genome	1037	1031	1029	1031	more found	0	1		99.4214	100.194
Mycoplasma_pneumoniae_3099f2e988990f322ad1e34d119458218ff16487c7c3e101542b306b2578e285ac78359c982e553446556b8eefc357d51d4>	707	707		Mycoplasma pneumoniae 309_ complete genome	761	761	55	Mycoplasma pneumoniae 309_ complete genome	707	761	707	761	more found	1	1		107.638	107.638
Mycoplasma_pneumoniae_FHb70a5aafc2a9b2e5b8794ece20e400f7a345fa84fcf1d8ad01f2e1666860bab2a50cb8d8130d56677da18ce26c26b1c4>	629	629		Mycoplasma pneumoniae FH chromosome_ complete genome	768	768	56	Mycoplasma pneumoniae FH chromosome_ complete genome	629	768	629	768	more found	1	1		122.099	122.099
Mycoplasma_pneumoniae_M1291787e1ada26f9501f12ef6c91c778468bf9bee85b7a0463f36b1dcf4bac5c4b4107dd0314660b1b3dca0c43eceee0ee9>	648	648		Mycoplasma pneumoniae M129 chromosome_ complete genome	764	764	57	Mycoplasma pneumoniae M129 chromosome_ complete genome	648	764	648	764	more found	1	1		117.901	117.901
Mycoplasma_pneumoniae_M129_B78c1cf78869d41e8166837af78789d84c6107c85ddfd7cb3e63d6c1a0357933aecb4d88cb81e377ef9079f0efb22e84ad>	612	612		Mycoplasma pneumoniae M129-B7_ complete genome	757	757	58	Mycoplasma pneumoniae M129-B7_ complete genome	612	757	612	757	more found	1	1		123.693	123.693
Mycoplasma_pulmonis_UAB_CTIPcd63b89dac01098fe62bc8142cf60a2ca7095bfd452774b5664d1d4afaa071f190d7249f8d1db80a70be80730a218123>	782	778		Mycoplasma pulmonis UAB CTIP_ complete genome	752	752	59	Mycoplasma pulmonis UAB CTIP_ complete genome	782	752	778	752	less found	0	0		96.1637	96.6581
Mycoplasma_putrefaciens_KS16231a09b85de7c317aae7a3f21211843e1bd1ffe54c6e427b2de40ae74cb375b81f377e88affd64db61a549d55add0cf>	650	650		Mycoplasma putrefaciens KS1 chromosome_ complete genome	700	700	60	Mycoplasma putrefaciens KS1 chromosome_ complete genome	650	700	650	700	more found	1	1		107.692	107.692
Mycoplasma_putrefaciens_Mput9231b6ee7cba941e9a5764ecfc268ec765379010dea6606f65c362459a00e0ac1c140e583ad23c4208cd83d586e8574440f0>	667	666		Mycoplasma putrefaciens Mput9231_ complete genome	716	716	61	Mycoplasma putrefaciens Mput9231_ complete genome	667	716	666	716	more found	1	1		107.346	107.508
Mycoplasma_suis_KI38069db15b4be4be131127baba28226786b784cd6afb51d387be35f858875cc485f8166ead70fe64b06465040df50176a14a>	794	794		Mycoplasma suis KI3806_ complete genome	821	821	62	Mycoplasma suis KI3806_ complete genome	794	821	794	821	more found	1	1		103.401	103.401
Mycoplasma_suis_str__Illinoisa6e2eb18946540fee32c1fe26d3c1f31e53f80002b69bcb2a1ff059430df92bc560bb4f540ddc1d016ac11207afdd982>	845	845		Mycoplasma suis str. Illinois chromosome_ complete genome	866	866	63	Mycoplasma suis str. Illinois chromosome_ complete genome	845	866	845	866	more found	1	1		102.485	102.485
Mycoplasma_synoviae_53d60c4efa2d27e3e62b2b6e4cda768b4f3041202c8a364f78b96882be0f4318689ff9fa3ec791f6fd33491e4698a84def>	659	657		Mycoplasma synoviae 53_ complete genome	705	705	64	Mycoplasma synoviae 53_ complete genome	659	705	657	705	more found	1	1		106.98	107.306
Mycoplasma_wenyonii_str__Massachusetts6045a7e2ec987775c7ae52582e55cbcdacea07f2e9ad2dbc8e412437b5e3e560c4b1bd2841f05d3e61f875ed4ae92693>	652	651		Mycoplasma wenyonii str. Massachusetts chromosome_ complete genome	718	717	65	Mycoplasma wenyonii str. Massachusetts chromosome_ complete genome	652	718	651	717	more found	1	1		110.123	110.138
														0	0
				Draft genomes SAPP										0	0		86.8446	87.8301	MIN
														0	0		123.693	123.693	MAX
[organism]	count	count2		[headerRR]	count	count2	Number	Genome	genes_reference	genes_SAPP	proteins_reference	proteins_SAPP
Mycoplasma agalactiae 14628	728	728		http://csb.wur.nl/genome/mycoplasma_agalactiae_14628_uid180422.fna	797	797	1	Mycoplasma agalactiae 14628	728	797	728	797	more found	1	1		109.478	109.478
Mycoplasma alligatoris A21JP2	803	803		http://csb.wur.nl/genome/mycoplasma_alligatoris_a21jp2_uid46947.fna	827	827	2	Mycoplasma alligatoris A21JP2	803	827	803	827	more found	1	1		102.989	102.989
Mycoplasma anatis 1340	803	803		http://csb.wur.nl/genome/mycoplasma_anatis_1340_uid71183.fna	798	797	3	Mycoplasma anatis 1340	803	798	803	797	less found	0	0		99.3773	99.2528
Mycoplasma canis UF31	647	647		http://csb.wur.nl/genome/mycoplasma_canis_uf31_uid160009.fna	668	668	4	Mycoplasma canis UF31	647	668	647	668	more found	1	1		103.246	103.246
Mycoplasma canis UF33	641	641		http://csb.wur.nl/genome/mycoplasma_canis_uf33_uid180389.fna	661	661	5	Mycoplasma canis UF33	641	661	641	661	more found	1	1		103.12	103.12
Mycoplasma canis UFG1	639	639		http://csb.wur.nl/genome/mycoplasma_canis_ufg1_uid180390.fna	656	656	6	Mycoplasma canis UFG1	639	656	639	656	more found	1	1		102.66	102.66
Mycoplasma canis UFG4	642	642		http://csb.wur.nl/genome/mycoplasma_canis_ufg4_uid180391.fna	658	658	7	Mycoplasma canis UFG4	642	658	642	658	more found	1	1		102.492	102.492
Mycoplasma columbinum SF7	614	614		http://csb.wur.nl/genome/mycoplasma_columbinum_sf7_uid721177.fna	606	606	8	Mycoplasma columbinum SF7	614	606	614	606	less found	0	0		98.6971	98.6971
Mycoplasma genitalium G37	461	461		http://csb.wur.nl/genome/mycoplasma_genitalium_g37_uid54277.fna	642	642	9	Mycoplasma genitalium G37	461	642	461	642	more found	1	1		139.262	139.262
Mycoplasma iowae 695	981	981		http://csb.wur.nl/genome/mycoplasma_iowae_695_uid74019.fna	962	962	10	Mycoplasma iowae 695	981	962	981	962	less found	0	0		98.0632	98.0632
Mycoplasma ovipneumoniae SC01	725	725		http://csb.wur.nl/genome/mycoplasma_ovipneumoniae_sc01_uid79051.fna	721	720	11	Mycoplasma ovipneumoniae SC01	725	721	725	720	less found	0	0		99.4483	99.3103
Mycoplasma sp. G5847	875	874		http://csb.wur.nl/genome/mycoplasma_g5847_uid184764.fna	882	880	12	Mycoplasma sp. G5847	875	882	874	880	more found	1	1		100.8	100.686
														64.9351	77.9221
														50	60
Mycoplasma canis PG 14	653	653															103.654	104.405
				http://csb.wur.nl/genome/mycoplasma_mycoidis_capri_pg3_uid199883.fna	830	830
				http://csb.wur.nl/genome/mycoplasma_pneumoniae_pi_1428_uid199835.fna	770	768
				http://csb.wur.nl/genome/mycoplasma_pneumoniae_po1_uid199834.fna	765	764

## Sheet: Table S4
Table S4: overview of general properties of selected Mycoplasma species genomes
Species	Strain	Abbreviation	Host	Niche	Genome size	Total amount of proteins	Number of proteins with a domain	Proteins with domains (%)	Total unique domains
Mycoplasma haemocanis	Illinois	Mhc	dog	blood	919992	1182	286	27.1574	608
Mycoplasma haemofelis	Langford	Mhf2	cat	blood	1155937	1569	294	22.116	606
Mycoplasma ovis	Michigan	Mov	sheep	blood	702511	798	285	42.1053	523
Mycoplasma wenyonii	Massachusetts	Mwe	cattle	blood	650228	717	304	48.3961	523
Mycoplasma parvum	Indiana	Mpa	pig	blood	564395	544	264	54.4118	535
Mycoplasma suis	Illinois	Msu2	pig	blood	742431	866	263	34.7575	520
Mycoplasma iowae	695	Mio	turkey, chicken	joints, respiratory tract	1195147	962	664	75.5717	1149
Mycoplasma penetrans	HF_2	Mpe	human	urigenital and respiratory tract	1358633	1031	722	76.8186	1106
Mycoplasma pulmonis	UAB_CTIP	Mpul	rats/mice	respiratory tract	963879	752	561	82.0479	989
Mycoplasma hyorhinis	HUB_1	Mhr3	pig	joints, respiratory tract, abdominal lining	839615	759	547	78.8146	913
Mycoplasma conjunctivae	HRC/581	Mcon	sheep	eyes	846214	672	466	76.4881	868
Mycoplasma arthritidis	158L3	Mar	rats	joints	820453	634	434	78.5489	852
Mycoplasma ovipneumoniae	SC01	Movi	sheep/goats	respiratory tract	1020601	720	499	75.8333	883
Mycoplasma hyopneumoniae	J	Mhy5	pig	respiratory tract	897405	692	479	75.289	859
Mycoplasma mobile	163K	Mmo	fish	gils	777079	660	504	80.9091	962
Mycoplasma anatis	1340	Man	duck	various	928687	797	568	78.4191	1010
Mycoplasma alligatoris	a21jp2	Mal	alligator	various	973030	827	597	80.532	1024
Mycoplasma crocodyli	MP145	Mcr	crocodile	joints, respiratory tract	934379	756	550	79.8942	1020
Mycoplasma synoviae	53	Msy	chicken	joints, respiratory tract	799476	705	497	74.1844	898
Mycoplasma cynos	C142	Mcy	dog	respiratory tract	998123	765	534	80.1307	948
Mycoplasma canis	UF31	Mca1	dog	respiratory tract	867208	668	474	80.2395	906
Mycoplasma columbinum	sf7	Mcol	pigeon	respiratory tract	748210	606	444	81.0231	858
Mycoplasma hominis	GCA_000759385_1	Mho	human	urogenital tract	665445	559	409	80.6798	818
Mycoplasma fermentans	JER	Mfe1	human	various	977524	833	588	77.431	997
Mycoplasma bovis	HB0801	Mbo1	cattle	utter, respiratory tract	991702	820	592	78.9024	936
Mycoplasma agalactiae	14628	Mag1	goat	multiple locations (utter, joints, eyes)	877438	797	549	75.9097	935
Mycoplasma putrefaciens	KS1	Mput1	goat	various	832603	700	551	84.7143	1056
Mycoplasma mycoides subsp. mycoides	PG1	Mmm2	cattle	respiratory tract	1211703	1088	790	78.2169	1089
Mycoplasma mycoides subsp. capri	LC str. 95010	Mmc2	goat	various	1153998	917	703	76.663	1129
Mycoplasma capricolum	ATCC_27343	Mcap	goat	various	1010023	840	649	82.8571	1083
Mycoplasma leachii	99_014_6	Mle1	cattle	various	1017232	897	667	80.7135	1106
Mycoplasma gallisepticum	CA06_2006_052_5_2P	Mga1	chicken	respiratory tract	976412	761	579	78.975	951
Mycoplasma pneumoniae	M129	Mpn5	human	respiratory tract	816394	764	578	78.1414	931
Mycoplasma genitalium	G37	Mge2	human	urigenital and respiratory	580074	642	430	79.1277	895
Synthetic_bacterium	JCVI-Syn3.0	Syn	N.A.	N.A.	531490	461	381	86	869

## Sheet: Table S5
Table S5: protein domains contributing to mycoplasma functional species separation
Present in Haemoplasma and separating haemoplasma from tissue-infecting species
IPR026023	Ribonucleotide reductase small subunit, prokaryotic
IPR029022	ABC transporter, BtuC-like
IPR000522	ABC transporter, permease protein
IPR001674	GMP synthase, C-terminal
IPR004837	Sodium/calcium exchanger membrane region
IPR001670	Alcohol dehydrogenase, iron-type
IPR001093	IMP dehydrogenase/GMP reductase
IPR019065	Restriction endonuclease, type II, NgoFVII
IPR020471	Aldo/keto reductase subgroup
IPR023210	NADP-dependent oxidoreductase domain
IPR005224	Sugar fermentation stimulation protein
IPR001114	Adenylosuccinate synthetase
IPR008948	L-Aspartase-like
IPR022761	Fumarate lyase, N-terminal
IPR024083	Fumarase/histidase, N-terminal
IPR000362	Fumarate lyase family
IPR000044	Uncharacterised lipoprotein MG045
IPR005025	NADPH-dependent FMN reductase-like
IPR011604	Exonuclease, phage-type/RecB, C-terminal
IPR016195	Polymerase/histidinol phosphatase-like
IPR003675	CAAX amino terminal protease
IPR001736	Phospholipase D/Transphosphatidylase
IPR001189	Manganese/iron superoxide dismutase
IPR019831	Manganese/iron superoxide dismutase, N-terminal
IPR019832	Manganese/iron superoxide dismutase, C-terminal
IPR002740	EVE domain
IPR003390	DNA integrity scanning protein, DisA, N-terminal
IPR004473	Restriction endonuclease, type I, HsdR
IPR022791	Lysylphosphatidylglycerol synthetase/glycosyltransferase AglD
IPR005733	DNA topoisomerase I, bacterial-type
Present in hominis/spiroplasma and separating hominis/spiroplasma from pneumoniae (<-0.05)
IPR029048	Heat shock protein 70kD, C-terminal domain
IPR013826	DNA topoisomerase, type IA, central region, subdomain 3
IPR004398	RNA methyltransferase, RsmD
IPR003442	tRNA threonylcarbamoyl adenosine modification protein TsaE
IPR006667	SLC41 divalent cation transporters, integral membrane domain
IPR006668	Magnesium transporter, MgtE intracellular domain
IPR016947	Bacteriophage gamma, gammalsu0035
IPR000748	Pseudouridine synthase, RsuA/RluB/E/F
IPR001525	C-5 cytosine methyltransferase
IPR003370	Chromate transporter
IPR022412	Quinolinate phosphoribosyl transferase, N-terminal
IPR006669	Divalent cation transporter
IPR003742	SPOUT methyltransferase, predicted
IPR022637	DNA polymerase III, beta chain, central
IPR007693	DNA helicase, DnaB-like, N-terminal
IPR027434	Homing endonuclease
IPR015795	Pyruvate kinase, C-terminal
IPR000281	Helix-turn-helix protein RpiR
IPR009057	Homeodomain-like
IPR008513	Uncharacterised protein family UPF0348
IPR024052	Phosphopentomutase DeoB cap domain
IPR003488	DNA recombination-mediator protein A
IPR008107	Mycoplasma P48 major surface lipoprotein
IPR014528	Signal transduction phosphoesterase predicted, YybT type
IPR002941	DNA methylase N-4/N-6
IPR010045	Phosphopentomutase
IPR009042	RNA polymerase sigma-70 region 1.2
IPR023367	Peptidase M42, domain 2
IPR028082	Periplasmic binding protein-like I
IPR001347	Sugar isomerase (SIS)
IPR013611	Transport-associated OB, type 2
IPR018316	Tubulin/FtsZ, 2-layer sandwich domain
IPR006700	Ribosomal RNA small subunit methyltransferase E
IPR024079	Metallopeptidase, catalytic domain
IPR022813	Protein-export membrane protein SecD/SecF, archaeal and bacterial
IPR008280	Tubulin/FtsZ, C-terminal
IPR000473	Ribosomal protein L36
IPR007692	DNA helicase, DnaB type
IPR003728	Ribosome maturation factor RimP
IPR011737	Conserved hypothetical protein CHP02206, TP0381
IPR017039	Virulence factor BrkB
IPR012828	Phosphofructokinase
IPR027785	UvrD-like helicase C-terminal domain
Present in pneumoniae and separating pneumoniae from hominis/spiroplasma (<-0.05)
IPR002606	Riboflavin kinase, bacterial
IPR003526	2-C-methyl-D-erythritol 2,4-cyclodiphosphate synthase
IPR006660	Arsenate reductase-like
IPR011631	Protein of unknown function DUF1600
IPR023344	Uncharacterised domain MG237, C-terminal
IPR015271	Protein of unknown function DUF1951
IPR013825	DNA topoisomerase, type IA, central region, subdomain 2
IPR012760	RNA polymerase sigma factor RpoD, C-terminal
IPR001844	Chaperonin Cpn60
IPR002423	Chaperonin Cpn60/TCP-1
IPR020818	Chaperonin Cpn10
IPR027409	GroEL-like apical domain
IPR027413	GroEL-like equatorial domain
IPR009896	Cytadhesin P30P32
IPR019097	Mg296 protein
IPR021199	Cytadherence high molecular weight protein 1 N-terminal
IPR022116	Trypsin-sensitive surface-exposed protein
IPR022186	Protein of unknown function DUF3713
IPR022466	Aromatic/glycine rich region
IPR024506	Protein of unknown function DUF3217
IPR003718	Peroxiredoxin, OsmC-like protein
IPR005025	NADPH-dependent FMN reductase-like
IPR000044	Uncharacterised lipoprotein MG045
IPR019953	Peroxiredoxin, organic hydroperoxide resistance-related
IPR004552	1-acyl-sn-glycerol-3-phosphate acyltransferase
IPR024503	Protein of unknown function DUF3196
IPR022400	Adhesin P1
IPR016430	Cytadherence high molecular weight protein 2
IPR016471	Nicotinamide phosphoribosyl transferase
IPR015865	Riboflavin kinase domain, bacterial/eukaryotic
IPR023465	Riboflavin kinase domain
IPR001406	Pseudouridine synthase I, TruA
IPR002481	Ferric-uptake regulator
IPR004466	Ribonuclease M5
IPR004811	RelA/SpoT family
IPR005982	Thioredoxin reductase
IPR007685	RelA/SpoT
IPR020094	Pseudouridine synthase I, TruA, N-terminal
IPR020095	Pseudouridine synthase I, TruA, C-terminal
IPR020097	Pseudouridine synthase I, TruA, alpha/beta domain
IPR025156	Domain of unknown function DUF4093
IPR017438	Inorganic polyphosphate/ATP-NAD kinase, domain 1
IPR001911	Ribosomal protein S21
IPR002504	Inorganic polyphosphate/ATP-NAD kinase
IPR007422	Protein of unknown function DUF464
IPR010243	DNA-directed RNA polymerase, beta subunit
IPR017437	ATP-NAD kinase, PpnK-type, all-beta
IPR006901	tRNA methyltransferase TrmK
IPR016064	ATP-NAD kinase-like domain
IPR004614	Phosphate acetyltransferase
IPR009003	Trypsin-like cysteine/serine peptidase domain
IPR011545	DNA/RNA helicase, DEAD/DEAH box type, N-terminal
IPR005672	Phosphate transport system permease protein PstA
IPR022465	Terminal organelle assembly protein TopJ
IPR002586	CobQ/CobB/MinD/ParA nucleotide binding domain
IPR000330	SNF2-related
IPR003607	HD/PDEase domain
IPR000764	Uridine kinase like
IPR006083	Phosphoribulokinase/uridine kinase
IPR015947	PUA-like domain
IPR024370	PBP domain
IPR004791	UvrABC system, subunit C
IPR003111	Peptidase S16, lon N-terminal
IPR026022	PhoU domain
IPR005670	Phosphate transport system permease protein 1
IPR010213	Transcription termination factor NusA
IPR015803	Cysteine-tRNA ligase
IPR005793	Formyl transferase, C-terminal
IPR023451	Thymidylate synthase/dCMP hydroxymethylase domain
IPR000398	Thymidylate synthase
IPR006675	Uncharacterised domain HDIG

## Sheet: Table S6
Table S6: Host and niche identifiers used for Random Forest classification
Genome	Blood/tissue	Host	Niche	Niche 2
[1] "mycoplasma_agalactiae_14628_uid180422.fna"	tissue	goat	Multiple	Multiple
[2] " Mycoplasma agalactiae chromosome_ complete genome"	tissue	goat	Multiple	Multiple
[3] " Mycoplasma agalactiae PG2 chromosome_ complete genome"	tissue	goat	Multiple	Multiple
[4] "mycoplasma_alligatoris_a21jp2_uid46947.fna"	tissue	alligator	Multiple	Multiple
[5] "mycoplasma_anatis_1340_uid71183.fna"	tissue	duck	Multiple	Multiple
[6] " Mycoplasma arthritidis 158L3-1 chromosome_ complete genome"	tissue	rat	Joints	Multiple
[7] " Mycoplasma bovis HB0801 chromosome_ complete genome"	tissue	cow	Multiple	Multiple
[8] " Mycoplasma bovis Hubei-1 chromosome_ complete genome"	tissue	cow	Multiple	Multiple
[9] " Mycoplasma bovis PG45 chromosome_ complete genome"	tissue	cow	Multiple	Multiple
[10] "mycoplasma_canis_uf31_uid160009.fna"	tissue	dog	Respiratory	Respiratory
[11] "mycoplasma_canis_uf33_uid180389.fna"	tissue	dog	Respiratory	Respiratory
[12] "mycoplasma_canis_ufg1_uid180390.fna"	tissue	dog	Respiratory	Respiratory
[13] "mycoplasma_canis_ufg4_uid180391.fna"	tissue	dog	Respiratory	Respiratory
[14] " Mycoplasma capricolum subsp. capricolum ATCC 27343 chromosome_ complete genome"	tissue	goat	Multiple	Multiple
[15] "mycoplasma_columbinum_sf7_uid721177.fna"	tissue	pigeon	Respiratory	Respiratory
[16] " Mycoplasma conjunctivae HRC/581 chromosome_ complete genome"	tissue	sheep	Eyes	Multiple
[17] " Mycoplasma crocodyli MP145 chromosome_ complete genome"	tissue	crocodile	Multiple	Multiple
[18] " Mycoplasma cynos C142 complete genome"	tissue	dog	Respiratory	Respiratory
[19] " Mycoplasma fermentans JER chromosome_ complete genome"	tissue	human	Multiple	Multiple
[20] " Mycoplasma fermentans M64 chromosome_ complete genome"	tissue	human	Multiple	Multiple
[21] " Mycoplasma fermentans PG18 DNA_ nearly complete genome"	tissue	human	Multiple	Multiple
[22] "mycoplasma_g5847_uid184764.fna"	tissue	goat	Joints	Multiple
[23] " Mycoplasma gallisepticum CA06_2006.052-5-2P chromosome_ complete genome"	tissue	chicken	Respiratory	Respiratory
[24] " Mycoplasma gallisepticum NC06_2006.080-5-2P chromosome_ complete genome"	tissue	chicken	Respiratory	Respiratory
[25] " Mycoplasma gallisepticum NC08_2008.031-4-3P chromosome_ complete genome"	tissue	chicken	Respiratory	Respiratory
[26] " Mycoplasma gallisepticum NC95_13295-2-2P chromosome_ complete genome"	tissue	chicken	Respiratory	Respiratory
[27] " Mycoplasma gallisepticum NC96_1596-4-2P chromosome_ complete genome"	tissue	chicken	Respiratory	Respiratory
[28] " Mycoplasma gallisepticum NY01_2001.047-5-1P chromosome_ complete genome"	tissue	chicken	Respiratory	Respiratory
[29] " Mycoplasma gallisepticum S6_ complete genome"	tissue	chicken	Respiratory	Respiratory
[30] " Mycoplasma gallisepticum str. F chromosome_ complete genome"	tissue	chicken	Respiratory	Respiratory
[31] " Mycoplasma gallisepticum str. R(high) chromosome_ complete genome"	tissue	chicken	Respiratory	Respiratory
[32] " Mycoplasma gallisepticum str. R(low) chromosome_ complete genome"	tissue	chicken	Respiratory	Respiratory
[33] " Mycoplasma gallisepticum VA94_7994-1-7P chromosome_ complete genome"	tissue	chicken	Respiratory	Respiratory
[34] " Mycoplasma gallisepticum WI01_2001.043-13-2P chromosome_ complete genome"	tissue	chicken	Respiratory	Respiratory
[35] " Mycoplasma genitalium G37 chromosome_ complete genome"	tissue	human	Multiple	Multiple
[36] "mycoplasma_genitalium_g37_uid54277.fna"	tissue	human	Multiple	Multiple
[37] " Mycoplasma genitalium M2288 chromosome_ complete genome"	tissue	human	Multiple	Multiple
[38] " Mycoplasma genitalium M2321 chromosome_ complete genome"	tissue	human	Multiple	Multiple
[39] " Mycoplasma genitalium M6282 chromosome_ complete genome"	tissue	human	Multiple	Multiple
[40] " Mycoplasma genitalium M6320 chromosome_ complete genome"	tissue	human	Multiple	Multiple
[41] " Mycoplasma haemocanis str. Illinois chromosome_ complete genome"	blood	dog	Blood	Blood
[42] " Mycoplasma haemofelis Ohio2 chromosome_ complete genome"	blood	cat	Blood	Blood
[43] " Mycoplasma haemofelis str. Langford 1_ complete genome"	blood	cat	Blood	Blood
[44] " Mycoplasma hominis ATCC 23114 chromosome_ complete genome"	tissue	human	Urogenital	Multiple
[45] " Mycoplasma hyopneumoniae 168 chromosome_ complete genome"	tissue	pig	Respiratory	Respiratory
[46] " Mycoplasma hyopneumoniae 168-L_ complete genome"	tissue	pig	Respiratory	Respiratory
[47] " Mycoplasma hyopneumoniae 232 chromosome_ complete genome"	tissue	pig	Respiratory	Respiratory
[48] " Mycoplasma hyopneumoniae 7422_ complete genome"	tissue	pig	Respiratory	Respiratory
[49] " Mycoplasma hyopneumoniae 7448 chromosome_ complete genome"	tissue	pig	Respiratory	Respiratory
[50] " Mycoplasma hyopneumoniae J chromosome_ complete genome"	tissue	pig	Respiratory	Respiratory
[51] " Mycoplasma hyorhinis DBS 1050_ complete genome"	tissue	pig	Multiple	Multiple
[52] " Mycoplasma hyorhinis GDL-1 chromosome_ complete genome"	tissue	pig	Multiple	Multiple
[53] " Mycoplasma hyorhinis HUB-1 chromosome_ complete genome"	tissue	pig	Multiple	Multiple
[54] " Mycoplasma hyorhinis MCLD chromosome_ complete genome"	tissue	pig	Multiple	Multiple
[55] " Mycoplasma hyorhinis SK76 chromosome_ complete genome"	tissue	pig	Multiple	Multiple
[56] "mycoplasma_iowae_695_uid74019.fna"	tissue	chicken	Multiple	Multiple
[57] " Mycoplasma leachii 99/014/6_ complete genome"	tissue	cow	Multiple	Multiple
[58] " Mycoplasma leachii PG50 chromosome_ complete genome"	tissue	cow	Multiple	Multiple
[59] " Mycoplasma mobile 163K_ complete genome"	tissue	fish	gils	Multiple
[60] " Mycoplasma mycoides subsp. capri LC str. 95010_ complete genome"	tissue	goat	Respiratory	Multiple
[61] " Mycoplasma mycoides subsp. mycoides SC str. Gladysdale MU clone SC5_ complete genome"	tissue	cow	Respiratory	Respiratory
[62] " Mycoplasma mycoides subsp. mycoides SC str. PG1 chromosome_ complete genome"	tissue	cow	Respiratory	Respiratory
[63] "mycoplasma_mycoidis_capri_pg3_uid199883.fna"	tissue	goat	Respiratory	Multiple
[64] "mycoplasma_ovipneumoniae_sc01_uid79051.fna"	tissue	sheep	Respiratory	Respiratory
[65] " Mycoplasma ovis str. Michigan_ complete genome"	blood	sheep	Blood	Blood
[66] " Mycoplasma parvum str. Indiana_ complete genome"	blood	pig	Blood	Blood
[67] " Mycoplasma penetrans HF-2_ complete genome"	tissue	human	Multiple	Multiple
[68] " Mycoplasma pneumoniae 309_ complete genome"	tissue	human	Respiratory	Respiratory
[69] " Mycoplasma pneumoniae FH chromosome_ complete genome"	tissue	human	Respiratory	Respiratory
[70] " Mycoplasma pneumoniae M129-B7_ complete genome"	tissue	human	Respiratory	Respiratory
[71] " Mycoplasma pneumoniae M129 chromosome_ complete genome"	tissue	human	Respiratory	Respiratory
[72] "mycoplasma_pneumoniae_pi_1428_uid199835.fna"	tissue	human	Respiratory	Respiratory
[73] "mycoplasma_pneumoniae_po1_uid199834.fna"	tissue	human	Respiratory	Respiratory
[74] " Mycoplasma pulmonis UAB CTIP_ complete genome"	tissue	rat	Respiratory	Respiratory
[75] " Mycoplasma putrefaciens KS1 chromosome_ complete genome"	tissue	goat	Multiple	Multiple
[76] " Mycoplasma putrefaciens Mput9231_ complete genome"	tissue	goat	Multiple	Multiple
[77] " Mycoplasma suis KI3806_ complete genome"	blood	pig	Blood	Blood
[78] " Mycoplasma suis str. Illinois chromosome_ complete genome"	blood	pig	Blood	Blood
[79] " Mycoplasma synoviae 53_ complete genome"	tissue	chicken	Multiple	Multiple
[80] " Mycoplasma wenyonii str. Massachusetts chromosome_ complete genome"	blood	cow	Blood	Blood

## Sheet: Table S7
Table S7: Core Mycoplasma comparison to JCVI_3.0
Unique in core		Overlap core and JCVI-Syn3.0		Unique in JCVI-Syn3.0
IPR001130	TatD family	IPR000100	Ribonuclease P	IPR000023	Phosphofructokinase domain
IPR011335	Restriction endonuclease type II-like	IPR000103	Pyridine nucleotide-disulphide oxidoreductase, class-II	IPR000032	Phosphocarrier HPr protein-like
IPR013765	DNA recombination and repair protein RecA	IPR000114	Ribosomal protein L16	IPR000037	SsrA-binding protein
IPR023400	DNA recombination and repair protein RecA, C-terminal	IPR000119	Histone-like bacterial DNA-binding protein	IPR000056	Ribulose-phosphate 3-epimerase-like
IPR024567	Ribonuclease HII/HIII domain	IPR000120	Amidase	IPR000089	Biotin/lipoyl attachment
		IPR000131	ATPase, F1 complex, gamma subunit	IPR000093	DNA recombination protein RecR
		IPR000185	Protein translocase subunit SecA	IPR000121	PEP-utilising enzyme, C-terminal
		IPR000194	ATPase, F1/V1/A1 complex, alpha/beta subunit, nucleotide-binding domain	IPR000150	Cof protein
		IPR000206	Ribosomal protein L7/L12	IPR000178	Translation initiation factor aIF-2, bacterial-like
		IPR000218	Ribosomal protein L14b/L23e	IPR000181	Formylmethionine deformylase
		IPR000235	Ribosomal protein S5/S7	IPR000192	Aminotransferase, class V/Cysteine desulfurase
		IPR000238	Ribosome-binding factor A	IPR000209	Peptidase S8/S53 domain
		IPR000266	Ribosomal protein S17	IPR000271	Ribosomal protein L34
		IPR000424	Primosome PriB/single-strand DNA-binding	IPR000281	Helix-turn-helix protein RpiR
		IPR000454	ATPase, F0 complex, subunit C	IPR000305	GIY-YIG nuclease superfamily
		IPR000456	Ribosomal protein L17	IPR000307	Ribosomal protein S16
		IPR000515	MetI-like domain	IPR000326	Phosphatidic acid phosphatase type 2/haloperoxidase
		IPR000529	Ribosomal protein S6	IPR000352	Peptide chain release factor class I/class II
		IPR000565	DNA topoisomerase, type IIA, subunit B	IPR000358	Ribonucleotide reductase small subunit
		IPR000568	ATPase, F0 complex, subunit A	IPR000374	Phosphatidate cytidylyltransferase
		IPR000589	Ribosomal protein S15	IPR000380	DNA topoisomerase, type IA
		IPR000597	Ribosomal protein L3	IPR000415	Nitroreductase-like
		IPR000630	Ribosomal protein S8	IPR000462	CDP-alcohol phosphatidyltransferase
		IPR000640	Translation elongation factor EFG, V domain	IPR000473	Ribosomal protein L36
		IPR000642	Peptidase M41	IPR000577	Carbohydrate kinase, FGGY
		IPR000652	Triosephosphate isomerase	IPR000587	Creatinase, N-terminal
		IPR000711	ATPase, F1 complex, OSCP/delta subunit	IPR000600	ROK
		IPR000722	RNA polymerase, alpha subunit	IPR000672	Tetrahydrofolate dehydrogenase/cyclohydrolase
		IPR000740	GrpE nucleotide exchange factor	IPR000702	Ribosomal protein L6
		IPR000754	Ribosomal protein S9	IPR000719	Protein kinase domain
		IPR000793	ATPase, F1/V1/A1 complex, alpha/beta subunit, C-terminal	IPR000748	Pseudouridine synthase, RsuA/RluB/E/F
		IPR000795	Elongation factor, GTP-binding domain	IPR000771	Ketose-bisphosphate aldolase, class-II
		IPR000819	Peptidase M17, leucyl aminopeptidase, C-terminal	IPR000788	Ribonucleotide reductase large subunit, C-terminal
		IPR000845	Nucleoside phosphorylase domain	IPR000836	Phosphoribosyltransferase domain
		IPR000850	Adenylate kinase/UMP-CMP kinase	IPR000866	Alkyl hydroperoxide reductase subunit C/ Thiol specific antioxidant
		IPR000897	Signal recognition particle, SRP54 subunit, GTPase domain	IPR000878	Tetrapyrrole methylase
		IPR000905	Gcp-like domain	IPR000890	Aliphatic acid kinase, short-chain
		IPR000911	Ribosomal protein L11/L12	IPR000914	Bacterial extracellular solute-binding protein, family 5
		IPR000941	Enolase	IPR000924	Glutamyl/glutaminyl-tRNA synthetase
		IPR000994	Peptidase M24, structural domain	IPR000943	RNA polymerase sigma-70
		IPR001048	Aspartate/glutamate/uridylate kinase	IPR000999	Ribonuclease III domain
		IPR001063	Ribosomal protein L22/L17	IPR001001	DNA polymerase III, beta chain
		IPR001241	DNA topoisomerase, type IIA	IPR001059	Translation elongation factor P/YeiP, central
		IPR001267	Thymidine kinase	IPR001078	2-oxoacid dehydrogenase acyltransferase, catalytic domain
		IPR001278	Arginine-tRNA ligase	IPR001085	Serine hydroxymethyltransferase
		IPR001279	Beta-lactamase-like	IPR001098	DNA-directed DNA polymerase, family A, palm domain
		IPR001305	Heat shock protein DnaJ, cysteine-rich domain	IPR001127	Phosphotransferase system, sugar-specific permease EIIA type 1
		IPR001310	Histidine triad (HIT) protein	IPR001140	ABC transporter type 1, transmembrane domain
		IPR001328	Peptidyl-tRNA hydrolase	IPR001162	UvrC family homology region
		IPR001351	Ribosomal protein S3, C-terminal	IPR001173	Glycosyltransferase 2-like
		IPR001383	Ribosomal protein L28	IPR001209	Ribosomal protein S14
		IPR001437	Transcription elongation factor, GreA/GreB, C-terminal	IPR001236	Lactate/malate dehydrogenase, N-terminal
		IPR001537	tRNA/rRNA methyltransferase, SpoU type	IPR001250	Mannose-6-phosphate isomerase, type I
		IPR001576	Phosphoglycerate kinase	IPR001269	tRNA-dihydrouridine synthase
		IPR001623	DnaJ domain	IPR001270	ClpA/B family
		IPR001648	Ribosomal protein S18	IPR001288	Translation initiation factor 3
		IPR001667	Phosphoesterase, RecJ-like	IPR001357	BRCT domain
		IPR001672	Phosphoglucose isomerase (PGI)	IPR001406	Pseudouridine synthase I, TruA
		IPR001679	NAD-dependent DNA ligase	IPR001509	NAD-dependent epimerase/dehydratase
		IPR001684	Ribosomal protein L27	IPR001557	L-lactate/malate dehydrogenase
		IPR001697	Pyruvate kinase	IPR001640	Prolipoprotein diacylglyceryl transferase
		IPR001708	Membrane insertase OXA1/ALB3/YidC	IPR001645	Folylpolyglutamate synthetase
		IPR001719	AP endonuclease 2	IPR001650	Helicase, C-terminal
		IPR001737	Ribosomal RNA adenine methylase transferase	IPR001705	Ribosomal protein L33
		IPR001787	Ribosomal protein L21	IPR001706	Ribosomal protein L35, non-mitochondrial
		IPR001790	Ribosomal protein L10/acidic P0	IPR001714	Peptidase M24, methionine aminopeptidase
		IPR001848	Ribosomal protein S10	IPR001754	Orotidine 5'-phosphate decarboxylase domain
		IPR001854	Ribosomal protein L29	IPR001757	Cation-transporting P-type ATPase
		IPR001865	Ribosomal protein S2	IPR001816	Translation elongation factor EFTs/EF1B
		IPR001892	Ribosomal protein S13	IPR001851	ABC transporter, permease
		IPR001912	Ribosomal protein S4/S9, N-terminal	IPR001857	Ribosomal protein L19
		IPR001996	Phosphotransferase system, IIB component, type 1	IPR001872	Peptidase A8, signal peptidase II
		IPR002132	Ribosomal protein L5	IPR001911	Ribosomal protein S21
		IPR002171	Ribosomal protein L2	IPR001943	UVR domain
		IPR002205	DNA topoisomerase, type IIA, subunit A/C-terminal	IPR001957	Chromosomal replication control, initiator DnaA
		IPR002208	SecY/SEC61-alpha family	IPR001971	Ribosomal protein S11
		IPR002222	Ribosomal protein S19/S15	IPR001991	Sodium:dicarboxylate symporter
		IPR002288	DNA gyrase B subunit, C-terminal	IPR002036	Endoribonuclease YbeY
		IPR002300	Aminoacyl-tRNA synthetase, class Ia	IPR002123	Phospholipid/glycerol acyltransferase
		IPR002301	Isoleucine-tRNA ligase	IPR002125	CMP/dCMP deaminase, zinc-binding
		IPR002302	Leucine-tRNA ligase	IPR002133	S-adenosylmethionine synthetase
		IPR002305	Aminoacyl-tRNA synthetase, class Ic	IPR002136	Ribosomal protein L4/L1e
		IPR002306	Tryptophan-tRNA ligase	IPR002143	Ribosomal protein L1
		IPR002307	Tyrosine-tRNA ligase	IPR002146	ATPase, F0 complex, subunit B/B', bacterial/chloroplast
		IPR002312	Aspartyl/Asparaginyl-tRNA synthetase, class IIb	IPR002150	Ribosomal protein L31
		IPR002313	Lysine-tRNA ligase, class II	IPR002156	Ribonuclease H domain
		IPR002314	Aminoacyl-tRNA synthetase, class II (G/ H/ P/ S), conserved domain	IPR002218	Glucose-inhibited division protein A-related
		IPR002315	Glycyl-tRNA synthetase, alpha2 dimer	IPR002290	Serine/threonine- /dual specificity protein kinase, catalytic domain
		IPR002317	Serine-tRNA ligase, type1	IPR002293	Amino acid/polyamine transporter I
		IPR002318	Alanine-tRNA ligase, class IIc	IPR002298	DNA polymerase A
		IPR002319	Phenylalanyl-tRNA synthetase	IPR002303	Valine-tRNA ligase
		IPR002320	Threonine-tRNA ligase, class IIa	IPR002316	Proline-tRNA ligase, class IIa
		IPR002379	V-ATPase proteolipid subunit C-like domain	IPR002376	Formyl transferase, N-terminal
		IPR002421	5'-3' exonuclease, N-terminal	IPR002467	Peptidase M24A, methionine aminopeptidase, subfamily 1
		IPR002571	Heat-inducible transcription repressor HrcA	IPR002481	Ferric-uptake regulator
		IPR002903	Ribosomal RNA small subunit methyltransferase H	IPR002501	Pseudouridine synthase II
		IPR002942	RNA-binding S4 domain	IPR002504	Inorganic polyphosphate/ATP-NAD kinase
		IPR003148	Regulator of K+ conductance, N-terminal	IPR002505	Phosphate acetyl/butaryl transferase
		IPR003339	ABC/ECF transporter, transmembrane component	IPR002547	tRNA-binding domain
		IPR003439	ABC transporter-like	IPR002575	Aminoglycoside phosphotransferase
		IPR003445	Cation transporter	IPR002583	Ribosomal protein S20
		IPR003593	AAA+ ATPase domain	IPR002611	IstB-like ATP-binding protein
		IPR003594	Histidine kinase-like ATPase, ATP-binding domain	IPR002624	Deoxynucleoside kinase
		IPR003959	ATPase, AAA-type, core	IPR002638	Quinolinate phosphoribosyl transferase, C-terminal
		IPR004013	PHP domain	IPR002649	tRNA (guanine-N1-)-methyltransferase, bacteria
		IPR004100	ATPase, F1 complex alpha/beta subunit, N-terminal domain	IPR002661	Ribosome recycling factor
		IPR004125	Signal recognition particle, SRP54 subunit, M-domain	IPR002676	RimM protein
		IPR004150	NAD-dependent DNA ligase, OB-fold	IPR002677	Ribosomal protein L32p
		IPR004154	Anticodon-binding	IPR002678	GTP cyclohydrolase 1 type 2/Nif3
		IPR004160	Translation elongation factor EFTu/EF1A, C-terminal	IPR002694	Zinc finger, CHC2-type
		IPR004161	Translation elongation factor EFTu/EF1A, domain 2	IPR002698	5-formyltetrahydrofolate cyclo-ligase
		IPR004364	Aminoacyl-tRNA synthetase, class II (D/K/N)	IPR002818	ThiJ/PfpI
		IPR004365	OB-fold nucleic acid binding domain, AA-tRNA synthetase-type	IPR002871	NIF system FeS cluster assembly, NifU, N-terminal
		IPR004441	RNA methyltransferase TrmH family	IPR002912	ACT domain
		IPR004506	tRNA-specific 2-thiouridylase	IPR002915	DeoC/FbaB/ lacD aldolase
		IPR004516	Histidine-tRNA ligase/ATP phosphoribosyltransferase regulatory subunit	IPR002933	Peptidase M20
		IPR004522	Asparagine-tRNA ligase	IPR002939	Chaperone DnaJ, C-terminal
		IPR004541	Translation elongation factor EFTu/EF1A, bacterial/organelle	IPR003029	Ribosomal protein S1, RNA-binding domain
		IPR004815	Lon protease, bacterial/eukaryotic-type	IPR003136	Cytidylate kinase
		IPR005225	Small GTP-binding protein domain	IPR003141	Polymerase/histidinol phosphatase, N-terminal
		IPR005235	Conserved hypothetical protein CHP00282	IPR003156	DHHA1 domain
		IPR005324	Ribosomal protein S5, C-terminal	IPR003256	Ribosomal protein L24
		IPR005359	Uncharacterised protein family UPF0154	IPR003352	Phosphotransferase system, EIIC
		IPR005517	Translation elongation factor EFG/EF2, domain IV	IPR003395	RecF/RecN/SMC, N-terminal
		IPR005679	Ribosomal protein S12, bacteria	IPR003442	tRNA threonylcarbamoyl adenosine modification protein TsaE
		IPR005704	Ribosomal protein S3, bacterial	IPR003444	MraZ
		IPR005706	Ribosomal protein S2, bacteria/mitochondria/plastid	IPR003500	Sugar-phosphate isomerase, RpiB/LacA/LacB family
		IPR005709	Ribosomal protein S4, bacterial-type	IPR003601	DNA topoisomerase, type IA, domain 2
		IPR005712	Ribosomal protein S5, bacterial-type	IPR003602	DNA topoisomerase, type IA, DNA-binding
		IPR005717	Ribosomal protein S7, bacterial/organellar-type	IPR003607	HD/PDEase domain
		IPR005722	ATPase, F1 complex, beta subunit	IPR003664	Fatty acid synthesis PlsX protein
		IPR005732	Ribosomal protein S19, bacterial-type	IPR003675	CAAX amino terminal protease
		IPR005745	Ribosomal protein L14, bacterial-type	IPR003680	Flavodoxin-like fold
		IPR005749	Ribosomal protein L15, bacterial-type	IPR003682	rRNA small subunit methyltransferase G
		IPR005813	Ribosomal protein L20	IPR003694	NAD(+) synthetase
		IPR005822	Ribosomal protein L13	IPR003717	Recombination protein O, RecO
		IPR005823	Ribosomal protein L13, bacterial-type	IPR003720	tRNA sulfurtransferase ThiI
		IPR005880	Ribosomal protein L2, bacterial/organellar-type	IPR003728	Ribosome maturation factor RimP
		IPR005936	Peptidase, FtsH	IPR003740	Membrane Protein of unknown function DUF161
		IPR005946	Ribose-phosphate diphosphokinase	IPR003742	SPOUT methyltransferase, predicted
		IPR005995	Phosphoglycerate mutase, 2,3-bisphosphoglycerate-independent	IPR003753	Exonuclease VII, large subunit
		IPR006032	Ribosomal protein S12/S23	IPR003755	HPr(Ser) kinase/phosphorylase
		IPR006054	DNA polymerase III, epsilon subunit	IPR003761	Exonuclease VII, small subunit
		IPR006055	Exonuclease	IPR003768	Prokaryotic chromosome segregation/condensation protein ScpA
		IPR006073	GTP binding domain	IPR003789	Aspartyl/glutamyl-tRNA amidotransferase subunit B-related
		IPR006075	Aspartyl/Glutamyl-tRNA(Gln) amidotransferase, subunit B/E, catalytic	IPR003797	DegV
		IPR006124	Metalloenzyme	IPR003802	Sporulation regulator WhiA
		IPR006145	Pseudouridine synthase, RsuA/RluB/C/D/E/F	IPR003811	Glycerol-3-phosphate acyltransferase, PlsY
		IPR006169	GTP1/OBG domain	IPR003837	Aspartyl/glutamyl-tRNA(Asn/Gln) amidotransferase, C subunit
		IPR006171	Toprim domain	IPR003838	Permease FtsX-like
		IPR006196	RNA-binding domain, S1, IF1 type	IPR004007	DhaL domain
		IPR006359	Transcription elongation factor GreA	IPR004014	Cation-transporting P-type ATPase, N-terminal
		IPR006379	HAD-superfamily hydrolase, subfamily IIB	IPR004038	Ribosomal protein L7Ae/L30e/S12e/Gadd45
		IPR006592	RNA polymerase, N-terminal	IPR004044	K Homology domain, type 2
		IPR006674	HD domain	IPR004088	K Homology domain, type 1
		IPR006935	Helicase/UvrB domain	IPR004095	TGS
		IPR007080	RNA polymerase Rpb1, domain 1	IPR004099	Pyridine nucleotide-disulphide oxidoreductase, dimerisation domain
		IPR007081	RNA polymerase Rpb1, domain 5	IPR004101	Mur ligase, C-terminal
		IPR007083	RNA polymerase Rpb1, domain 4	IPR004114	THUMP
		IPR007120	DNA-directed RNA polymerase, subunit 2, domain 6	IPR004115	GAD-like domain
		IPR007627	RNA polymerase sigma-70 region 2	IPR004167	E3 binding
		IPR007641	RNA polymerase Rpb2, domain 7	IPR004188	Phenylalanine-tRNA ligase, class II, N-terminal
		IPR007642	RNA polymerase Rpb2, domain 2	IPR004368	Translation initiation factor IF-1
		IPR007644	RNA polymerase, beta subunit, protrusion	IPR004372	Acetate/Proprionate kinase
		IPR007645	RNA polymerase Rpb2, domain 3	IPR004373	Peptide chain release factor 1
		IPR007694	DNA helicase, DnaB-like, C-terminal	IPR004379	UDP-galactopyranose mutase
		IPR008145	Guanylate kinase/L-type calcium channel beta subunit	IPR004389	Ribosomal protein L18, bacterial-type
		IPR008162	Inorganic pyrophosphatase	IPR004390	Signal-recognition particle receptor FtsY
		IPR008269	Peptidase S16, Lon C-terminal	IPR004396	Ribosome-binding ATPase YchF/Obg-like ATPase 1
		IPR008909	DALR anticodon binding	IPR004398	RNA methyltransferase, RsmD
		IPR008932	Ribosomal protein L7/L12, oligomerisation	IPR004413	Aspartyl/glutamyl-tRNA(Asn/Gln) amidotransferase, B subunit
		IPR008971	HSP40/DnaJ peptide-binding	IPR004416	Glucose-inhibited division protein A
		IPR008991	Translation protein SH3-like domain	IPR004417	Folate-dependent ribothymidyl synthase
		IPR008995	Molybdate/tungstate binding, C-terminal	IPR004465	Ribonucleotide reductase Class Ib, NrdI
		IPR009000	Translation protein, beta-barrel domain	IPR004466	Ribonuclease M5
		IPR009001	Translation elongation factor EF1A/initiation factor IF2gamma, C-terminal	IPR004468	CTP synthase
		IPR009008	Valyl/Leucyl/Isoleucyl-tRNA synthetase, editing domain	IPR004476	Ribonuclease II/ribonuclease R
		IPR009019	K homology domain, prokaryotic type	IPR004499	Proline-tRNA ligase, class IIa, archaeal-type
		IPR009022	Elongation factor G, III-V domain	IPR004520	tRNA modification GTPase MnmE
		IPR009025	DNA-directed RNA polymerase, RBP11-like dimerisation domain	IPR004524	Aspartate-tRNA ligase, class IIb, bacterial/mitochondrial-type
		IPR009068	S15/NS1, RNA-binding	IPR004527	Glutamate-tRNA ligase, bacterial/mitochondrial
		IPR009080	Aminoacyl-tRNA synthetase, class 1a, anticodon-binding	IPR004529	Phenylalanyl-tRNA synthetase, class IIc, alpha subunit
		IPR010979	Ribosomal protein S13-like, H2TH	IPR004532	Phenylalanine-tRNA ligase, class IIc, beta subunit
		IPR010992	Integration host factor (IHF)-like DNA-binding domain	IPR004540	Translation elongation factor EFG/EF2
		IPR010994	RuvA domain 2-like	IPR004547	Glucosamine-6-phosphate isomerase
		IPR011009	Protein kinase-like domain	IPR004556	Modification methylase HemK
		IPR011037	Pyruvate kinase-like, insert domain	IPR004568	Phosphopantethiene-protein transferase domain
		IPR011115	SecA DEAD-like, N-terminal	IPR004570	CDP-diacylglycerol--glycerol-3-phosphate 3-phosphatidyltransferase
		IPR011116	SecA Wing/Scaffold	IPR004602	UvrABC system subunit A
		IPR011130	SecA preprotein, cross-linking domain	IPR004613	Ribonuclease J
		IPR011146	HIT-like domain	IPR004614	Phosphate acetyltransferase
		IPR011258	BPG-independent PGAM, N-terminal	IPR004652	tRNA-dihydrouridine synthase, TIM-barrel, NifR3
		IPR011260	RNA polymerase, alpha subunit, C-terminal	IPR004692	Preprotein translocase SecG subunit
		IPR011262	DNA-directed RNA polymerase, insert domain	IPR004780	Signal recognition particle protein Ffh
		IPR011263	DNA-directed RNA polymerase, RpoA/D/Rpb3-type	IPR004785	Ribose 5-phosphate isomerase B
		IPR011332	Zinc-binding ribosomal protein	IPR004791	UvrABC system, subunit C
		IPR011356	Leucine aminopeptidase/peptidase B	IPR004805	DNA polymerase III, alpha subunit
		IPR011527	ABC transporter type 1, transmembrane domain	IPR004807	UvrABC system, subunit B
		IPR011708	Bacterial DNA polymerase III, alpha subunit	IPR004811	RelA/SpoT family
		IPR011773	DNA-directed RNA polymerase, alpha subunit	IPR004821	Cytidyltransferase-like domain
		IPR011991	Winged helix-turn-helix DNA-binding domain	IPR004881	Ribosome biogenesis GTPase RsgA, putative
		IPR012336	Thioredoxin-like fold	IPR005074	Peptidase C39, bacteriocin processing
		IPR012337	Ribonuclease H-like domain	IPR005121	Phenylalanine-tRNA ligase, beta subunit, ferrodoxin-fold anticodon-binding
		IPR012340	Nucleic acid-binding, OB-fold	IPR005139	Peptide chain release factor
		IPR012677	Nucleotide-binding, alpha-beta plait	IPR005147	tRNA synthetase, B5-domain
		IPR012678	Ribosomal protein L23/L15e core domain	IPR005148	Arginyl tRNA synthetase N-terminal domain
		IPR012763	DNA polymerase III, subunit gamma/ tau	IPR005227	Resolvase, holliday junction-type, YqgF-like
		IPR013022	Xylose isomerase-like, TIM barrel domain	IPR005234	Chromosome segregation/condensation protein ScpB
		IPR013025	Ribosomal protein L25/L23	IPR005248	Probable nicotinate-nucleotide adenylyltransferase
		IPR013027	FAD-dependent pyridine nucleotide-disulphide oxidoreductase	IPR005249	Conserved hypothetical protein CHP00488
		IPR013126	Heat shock protein 70 family	IPR005290	Ribosomal protein S15, bacterial-type
		IPR013155	Valyl/Leucyl/Isoleucyl-tRNA synthetase, anticodon-binding	IPR005294	ATPase, F1 complex, alpha subunit
		IPR013264	DNA primase, catalytic core, N-terminal	IPR005474	Transketolase, N-terminal
		IPR013324	RNA polymerase sigma factor, region 3/4	IPR005475	Transketolase-like, pyrimidine-binding domain
		IPR013325	RNA polymerase sigma factor, region 2	IPR005476	Transketolase, C-terminal
		IPR013506	DNA topoisomerase, type IIA, subunit B, domain 2	IPR005478	Transketolase, bacterial-like
		IPR013520	Exonuclease, RNase T/DNA polymerase III	IPR005484	Ribosomal protein L18/L5
		IPR013758	DNA topoisomerase, type IIA, subunit A/ C-terminal, alpha-beta	IPR005531	Alkaline shock protein Asp23
		IPR013759	DNA topoisomerase, type IIA, central domain	IPR005627	Copper homeostasis protein CutC
		IPR013760	DNA topoisomerase, type IIA-like domain	IPR005662	GTP-binding protein Era
		IPR013766	Thioredoxin domain	IPR005670	Phosphate transport system permease protein 1
		IPR013785	Aldolase-type TIM barrel	IPR005672	Phosphate transport system permease protein PstA
		IPR013810	Ribosomal protein S5, N-terminal	IPR005727	Ribosomal protein L22, bacterial/chloroplast-type
		IPR013823	Ribosomal protein L7/L12, C-terminal	IPR005740	DNA topoisomerase IV, subunit B, Gram-positive
		IPR013839	NAD-dependent DNA ligase, adenylation	IPR005741	DNA topoisomerase IV, subunit A, Gram-positive
		IPR013840	NAD-dependent DNA ligase, N-terminal	IPR005743	DNA gyrase, subunit A
		IPR013842	GTP-binding protein LepA, C-terminal	IPR005746	Thioredoxin
		IPR014016	UvrD-like Helicase, ATP-binding domain	IPR005764	Adenine phosphoribosyl transferase
		IPR014017	DNA helicase, UvrD-like, C-terminal	IPR005765	Uracil phosphoribosyl transferase
		IPR014039	Translation elongation factor EFTs/EF1B, dimerisation	IPR005793	Formyl transferase, C-terminal
		IPR014284	RNA polymerase sigma-70 like domain	IPR005794	Methionyl-tRNA formyltransferase
		IPR014717	Translation elongation factor EF1B/ribosomal protein S6	IPR005807	SecE subunit of protein translocation complex
		IPR014719	Ribosomal protein L7/L12, C-terminal/adaptor protein ClpS-like	IPR005824	KOW
		IPR014720	Double-stranded RNA-binding domain	IPR005835	Nucleotidyl transferase
		IPR014721	Ribosomal protein S5 domain 2-type fold, subgroup	IPR005841	Alpha-D-phosphohexomutase superfamily
		IPR014722	Ribosomal protein L2 domain 2	IPR005843	Alpha-D-phosphohexomutase, C-terminal
		IPR014724	RNA polymerase Rpb2, OB-fold	IPR005844	Alpha-D-phosphohexomutase, alpha/beta/alpha domain I
		IPR014726	Ribosomal protein L2, domain 3	IPR005845	Alpha-D-phosphohexomutase, alpha/beta/alpha domain II
		IPR014729	Rossmann-like alpha/beta/alpha sandwich fold	IPR005846	Alpha-D-phosphohexomutase, alpha/beta/alpha domain III
		IPR014758	Methionyl-tRNA synthetase	IPR005864	ATPase, F0 complex, subunit B, bacterial
		IPR015413	Methionyl/Leucyl tRNA synthetase	IPR005878	Ribosomal protein L1, bacterial-type
		IPR015424	Pyridoxal phosphate-dependent transferase	IPR005886	UDP-glucose 4-epimerase GalE
		IPR015793	Pyruvate kinase, barrel	IPR005904	Hypoxanthine phosphoribosyl transferase
		IPR015806	Pyruvate kinase, beta-barrel insert domain	IPR005982	Thioredoxin reductase
		IPR015807	Histidine-tRNA ligase	IPR005999	Glycerol kinase
		IPR015813	Pyruvate/Phosphoenolpyruvate kinase-like domain	IPR006027	NusB/RsmB/TIM44
		IPR015824	Phosphoglycerate kinase, N-terminal	IPR006037	Regulator of K+ conductance, C-terminal
		IPR015901	Phosphoglycerate kinase, C-terminal	IPR006068	Cation-transporting P-type ATPase, C-terminal
		IPR015946	K homology domain-like, alpha/beta	IPR006070	YrdC-like domain
		IPR016040	NAD(P)-binding domain	IPR006148	Glucosamine/galactosamine-6-phosphate isomerase
		IPR016061	Proline-tRNA ligase, class II, C-terminal	IPR006225	Pseudouridine synthase, RluC/RluD
		IPR016094	Ribosomal protein L1, 2-layer alpha/beta-sandwich	IPR006258	Dihydrolipoamide dehydrogenase
		IPR016095	Ribosomal protein L1, 3-layer alpha/beta-sandwich	IPR006259	Adenylate kinase subfamily
		IPR016180	Ribosomal protein L10e/L16	IPR006287	DJ-1
		IPR017665	Guanylate kinase	IPR006295	DNA primase, DnaG
		IPR017849	Alkaline phosphatase-like, alpha/beta/alpha	IPR006297	Elongation factor 4
		IPR017850	Alkaline-phosphatase-like, core domain	IPR006308	DNA polymerase III, alpha subunit, Gram-positive type
		IPR017861	Kae1/YgjD family	IPR006318	Phosphoenolpyruvate-utilising enzyme
		IPR017945	DHBP synthase RibB-like alpha/beta domain	IPR006415	Magnesium-transporting P-type ATPase, subfamily IIIB
		IPR018094	Thymidylate kinase	IPR006424	Glyceraldehyde-3-phosphate dehydrogenase, type I
		IPR018149	Lysyl-tRNA synthetase, class II, C-terminal	IPR006519	Ribosomal protein L11, bacterial-type
		IPR018162	Alanine-tRNA ligase, class IIc, anti-codon-binding domain	IPR006641	YqgF/RNase H-like domain
		IPR018164	Alanyl-tRNA synthetase, class IIc, N-terminal	IPR006645	NusG, N-terminal
		IPR019462	DNA-directed RNA polymerase, beta subunit, external 1 domain	IPR006675	Uncharacterised domain HDIG
		IPR019815	Translation initiation factor 3, C-terminal	IPR006691	DNA gyrase/topoisomerase IV, subunit A, C-terminal beta-pinwheel
		IPR019906	Ribosomal protein L6, bacterial-type	IPR006901	tRNA methyltransferase TrmK
		IPR020040	Ribosomal protein L6, alpha-beta domain	IPR007066	RNA polymerase Rpb1, domain 3
		IPR020045	5'-3' exonuclease, C-terminal domain	IPR007229	Nicotinate phosphoribosyltransferase family
		IPR020046	5'-3' exonuclease, alpha-helical arch, N-terminal	IPR007260	Putative N-acetylmannosamine-6-phosphate epimerase
		IPR020103	Pseudouridine synthase, catalytic domain	IPR007393	Protein of unknown function DUF448
		IPR020546	ATPase, F1 complex, delta/epsilon subunit, N-terminal	IPR007394	Putative helix-turn-helix protein, YlxM/p13-like
		IPR020568	Ribosomal protein S5 domain 2-type fold	IPR007422	Protein of unknown function DUF464
		IPR020783	Ribosomal protein L11, C-terminal	IPR007624	RNA polymerase sigma-70 region 3
		IPR020784	Ribosomal protein L11, N-terminal	IPR007630	RNA polymerase sigma-70 region 4
		IPR020810	Enolase, C-terminal	IPR007685	RelA/SpoT
		IPR020811	Enolase, N-terminal	IPR007692	DNA helicase, DnaB type
		IPR020829	Glyceraldehyde 3-phosphate dehydrogenase, catalytic domain	IPR007693	DNA helicase, DnaB-like, N-terminal
		IPR021131	Ribosomal protein L18e/L15P	IPR007793	DivIVA
		IPR021153	Heat-inducible transcription repressor HrcA, C-terminal	IPR007848	Methyltransferase small domain
		IPR022629	S-adenosylmethionine synthetase, central domain	IPR007862	Adenylate kinase, active site lid domain
		IPR022630	S-adenosylmethionine synthetase, C-terminal	IPR008170	PhoU
		IPR022636	S-adenosylmethionine synthetase superfamily	IPR008189	rRNA small subunit methyltransferase I
		IPR022666	Ribosomal Proteins L2, RNA binding domain	IPR008250	P-type ATPase, A domain
		IPR022669	Ribosomal protein L2, C-terminal	IPR008278	4'-phosphopantetheinyl transferase superfamily
		IPR022691	Transcription elongation factor, GreA/GreB, N-terminal	IPR008279	PEP-utilising enzyme, mobile domain
		IPR022803	Ribosomal protein L5 domain	IPR008731	Phosphotransferase system, enzyme I N-terminal
		IPR023115	Translation initiation factor IF- 2, domain 3	IPR008753	Peptidase M13, N-terminal domain
		IPR023201	SecY subunit domain	IPR008918	Helix-hairpin-helix motif, class 2
		IPR023214	HAD-like domain	IPR008925	Aminoacyl-tRNA synthetase, class I, anticodon-binding
		IPR023366	ATP synthase subunit alpha-like domain	IPR008926	Ribonucleotide reductase R1 subunit, N-terminal
		IPR023397	S-adenosyl-L-methionine-dependent methyltransferase, MraW, recognition domain	IPR009012	GrpE nucleotide exchange factor, head
		IPR023459	Transcription elongation factor GreA/GreB family	IPR009014	Transketolase, C-terminal/Pyruvate-ferredoxin oxidoreductase, domain II
		IPR023564	Ribosomal protein L13 domain	IPR009027	Ribosomal protein L9/RNase H1, N-terminal
		IPR023571	Ribosomal protein L14 domain	IPR009057	Homeodomain-like
		IPR023575	Ribosomal protein S19, superfamily	IPR009060	UBA-like
		IPR023584	Ribosome recycling factor domain	IPR009061	DNA binding domain, putative
		IPR023591	Ribosomal protein S2, flavodoxin-like domain	IPR009078	Ferritin-like superfamily
		IPR023631	Amidase signature domain	IPR009081	Acyl carrier protein-like
		IPR023633	ATPase, F1 complex, gamma subunit domain	IPR009296	Protein of unknown function DUF951
		IPR023674	Ribosomal protein L1-like	IPR009825	ECF transporter, substrate-specific component-like
		IPR023753	FAD/NAD(P)-binding domain	IPR010049	MTA/SAH nucleosidase
		IPR023798	Ribosomal protein S7 domain	IPR010066	Oligopeptide/dipeptide ABC transporter, ATP-binding protein, C-terminal
		IPR023799	Ribosome-binding factor A domain	IPR010213	Transcription termination factor NusA
		IPR024034	ATPase, F1 complex beta subunit/V1 complex, C-terminal	IPR010243	DNA-directed RNA polymerase, beta subunit
		IPR024909	Cysteinyl-tRNA synthetase/mycothiol ligase	IPR010372	DNA polymerase III, delta
		IPR024946	Arginine repressor C-terminal-like domain	IPR010432	RDD
		IPR025249	KH domain, NusA-like	IPR010592	High affinity transport system p37
		IPR026569	Ribosomal protein L28	IPR010914	EngC GTPase
		IPR027417	P-loop containing nucleoside triphosphate hydrolase	IPR010921	Trp repressor/replication initiator
		IPR027437	30s ribosomal protein S13, C-terminal	IPR010935	SMCs flexible hinge
		IPR027486	Ribosomal protein S10 domain	IPR010964	Peptidase M20A, peptidase V-related
		IPR028364	Ribosomal protein L1/ribosomal biogenesis protein	IPR010978	tRNA-binding arm
		IPR028909	Ribosomal protein L21-like	IPR011034	Formyl transferase, C-terminal-like
		IPR029016	GAF domain-like	IPR011051	RmlC-like cupin domain
		IPR029017	Enolase N-terminal domain-like	IPR011053	Single hybrid motif
		IPR029026	tRNA (guanine-N1-)-methyltransferase, N-terminal	IPR011055	Duplicated hybrid motif
		IPR029028	Alpha/beta knot methyltransferases	IPR011060	Ribulose-phosphate binding barrel
		IPR029039	Flavoprotein-like	IPR011063	tRNA(Ile)-lysidine/2-thiocytidine synthase
		IPR029047	Heat shock protein 70kD, peptide-binding domain	IPR011104	Signal transduction serine kinase/phosphorylase, HPr(Ser) kinase, C-terminal
		IPR029052	Metallo-dependent phosphatase-like	IPR011108	RNA-metabolising metallo-beta-lactamase
		IPR029057	Phosphoribosyltransferase-like	IPR011126	HPr(Ser) kinase/phosphorylase, N-terminal
		IPR029060	PIN domain-like	IPR011289	Fructose-1,6-bisphosphate aldolase, class 2
		IPR029062	Class I glutamine amidotransferase-like	IPR011304	L-lactate dehydrogenase
		IPR029063	S-adenosyl-L-methionine-dependent methyltransferase-like	IPR011320	Ribonuclease H1, N-terminal
		IPR029065	Enolase C-terminal domain-like	IPR011343	Deoxyribose-phosphate aldolase
		IPR029099	Ribose-phosphate pyrophosphokinase, N-terminal domain	IPR011344	Single-strand DNA-binding
		IPR031309	Ribosomal protein L5	IPR011530	Ribosomal RNA adenine dimethylase
		IPR031310	Ribosomal protein L5	IPR011545	DNA/RNA helicase, DEAD/DEAH box type, N-terminal
		IPR032678	Cysteinyl-tRNA synthetase/mycothiol ligase	IPR011557	DNA gyrase, subunit B
		IPR032859	GTPase Der, C-terminal KH-domain-like	IPR011605	NusB antitermination factor
				IPR011650	Peptidase M20, dimerisation domain
				IPR011699	Mycoplasma MFS transporter
				IPR011768	Translation elongation factor P
				IPR011805	Ribonuclease R
				IPR011817	Uridylate kinase
				IPR011864	Phosphate ABC transporter, permease protein PstC
				IPR011907	Ribonuclease III
				IPR011961	16S rRNA processing protein RimM
				IPR011994	Cytidylate kinase domain
				IPR012003	ATP-dependent phosphofructokinase, prokaryotic
				IPR012147	Phosphate acetyl/butyryltransferase
				IPR012281	Phospholipid biosynthesis protein, PlsX-like
				IPR012348	Ribonucleotide reductase-related
				IPR012675	Beta-grasp domain
				IPR012676	TGS-like
				IPR012724	Chaperone DnaJ
				IPR012725	Chaperone DnaK
				IPR012754	DNA-directed RNA polymerase, subunit beta-prime
				IPR012795	Lysidine-tRNA(Ile) synthetase, N-terminal
				IPR012828	Phosphofructokinase
				IPR012947	Threonyl/alanyl tRNA synthetase, SAD
				IPR013005	Ribosomal protein L4/L1e, bacterial-type
				IPR013029	Domain of unknown function DUF933
				IPR013123	RNA 2-O ribose methyltransferase, substrate binding
				IPR013159	Chromosomal replication initiator, DnaA C-terminal
				IPR013185	Translation elongation factor, KOW-like
				IPR013221	Mur ligase, central
				IPR013317	Chromosomal replication control, initiator (DnaA)/regulator (Hda)
				IPR013346	Ribonucleotide reductase, class I , alpha subunit
				IPR013497	DNA topoisomerase, type IA, central
				IPR013554	Ribonucleotide reductase N-terminal
				IPR013563	Oligopeptide/dipeptide ABC transporter, C-terminal
				IPR013735	Transcription factor NusA, N-terminal
				IPR013805	GrpE nucleotide exchange factor, coiled-coil
				IPR013815	ATP-grasp fold, subdomain 1
				IPR013822	Signal recognition particle, SRP54 subunit, helical bundle
				IPR013824	DNA topoisomerase, type IA, central region, subdomain 1
				IPR013826	DNA topoisomerase, type IA, central region, subdomain 3
				IPR013986	DExx box DNA helicase domain
				IPR014001	Helicase, superfamily 1/2, ATP-binding domain
				IPR014100	GTP-binding protein Obg/CgtA
				IPR014628	Mannose-6-phosphate isomerase, Firmicutes type, short form
				IPR014710	RmlC-like jelly roll fold
				IPR014776	Tetrapyrrole methylase, subdomain 2
				IPR014777	Tetrapyrrole methylase, subdomain 1
				IPR014780	tRNA pseudouridine synthase II, TruB
				IPR014871	dUTPase/dCTP pyrophosphatase
				IPR015349	GTP-binding protein GTP1/OBG, C-terminal
				IPR015365	Elongation factor P, C-terminal
				IPR015421	Pyridoxal phosphate-dependent transferase, major region, subdomain 1
				IPR015422	Pyridoxal phosphate-dependent transferase, major region, subdomain 2
				IPR015590	Aldehyde dehydrogenase domain
				IPR015794	Pyruvate kinase, alpha/beta
				IPR015795	Pyruvate kinase, C-terminal
				IPR015803	Cysteine-tRNA ligase
				IPR015864	FAD synthetase
				IPR015866	Serine-tRNA synthetase, type1, N-terminal
				IPR015899	UDP-galactopyranose mutase, C-terminal
				IPR015947	PUA-like domain
				IPR015955	Lactate dehydrogenase/glycoside hydrolase, family 4, C-terminal
				IPR015963	Uridylate kinase, bacteria
				IPR016009	tRNA methyltransferase TRMD/TRM10-type domain
				IPR016055	Alpha-D-phosphohexomutase, alpha/beta/alpha I/II/III
				IPR016064	ATP-NAD kinase-like domain
				IPR016136	DNA helicase DnaB, N-terminal/DNA primase DnaG, C-terminal
				IPR016156	FAD/NAD-linked reductase, dimerisation domain
				IPR016161	Aldehyde/histidinol dehydrogenase
				IPR016162	Aldehyde dehydrogenase, N-terminal
				IPR016163	Aldehyde dehydrogenase, C-terminal
				IPR016193	Cytidine deaminase-like
				IPR016196	Major facilitator superfamily domain, general substrate transporter
				IPR016473	dCMP deaminase
				IPR016478	GTPase, MTG1
				IPR016484	GTP-binding protein EngA
				IPR016947	Bacteriophage gamma, gammalsu0035
				IPR017437	ATP-NAD kinase, PpnK-type, all-beta
				IPR017438	Inorganic polyphosphate/ATP-NAD kinase, domain 1
				IPR017449	Prolyl-tRNA synthetase, class II
				IPR017456	CTP synthase, N-terminal
				IPR017705	Ribonuclease Y
				IPR017926	Glutamine amidotransferase
				IPR018027	Asn/Gln amidotransferase
				IPR018113	Phosphotransferase system EIIB/cysteine, phosphorylation site
				IPR018163	Threonyl/alanyl tRNA synthetase, class II-like, putative editing domain
				IPR018320	DNA polymerase 1
				IPR018385	C4-dicarboxylate anaerobic carrier-like
				IPR018478	Sporulation transcription regulator WhiA, N-terminal
				IPR018484	Carbohydrate kinase, FGGY, N-terminal
				IPR018485	Carbohydrate kinase, FGGY, C-terminal
				IPR018497	Peptidase M13, C-terminal domain
				IPR018691	Protein of unknown function DUF2188
				IPR018948	GTP-binding protein TrmE, N-terminal
				IPR019489	Clp ATPase, C-terminal
				IPR019814	Translation initiation factor 3, N-terminal
				IPR019874	Protein-(glutamine-N5) methyltransferase, release factor-specific
				IPR019927	Ribosomal protein L3, bacterial/organelle-type
				IPR019933	DivIVA domain
				IPR019980	Ribosomal protein S13, bacterial-type
				IPR019981	Ribosomal protein S11, bacterial-type
				IPR019984	Ribosomal protein S17, bacterial-type
				IPR019986	DAK2 domain-containing protein YloV
				IPR019987	GTP-binding protein, ribosome biogenesis, YsxC
				IPR019991	GTP-binding protein, ribosome biogenesis, YlqF
				IPR020058	Glutamyl/glutaminyl-tRNA synthetase, class Ib, catalytic domain
				IPR020061	Glutamyl/glutaminyl-tRNA synthetase, class Ib, alpha-bundle domain
				IPR020069	Ribosomal protein L9, C-terminal
				IPR020070	Ribosomal protein L9, N-terminal
				IPR020094	Pseudouridine synthase I, TruA, N-terminal
				IPR020095	Pseudouridine synthase I, TruA, C-terminal
				IPR020097	Pseudouridine synthase I, TruA, alpha/beta domain
				IPR020536	Thil, C-terminal domain
				IPR020579	Exonuclease VII, large subunit, C-terminal
				IPR020591	Chromosomal replication control, initiator DnaA-like
				IPR020594	Ribosomal protein L9, bacteria/chloroplast
				IPR020598	Ribosomal RNA adenine methylase transferase, N-terminal
				IPR020599	Translation elongation factor P/YeiP
				IPR020603	MraZ domain
				IPR020630	Tetrahydrofolate dehydrogenase/cyclohydrolase, catalytic domain
				IPR020631	Tetrahydrofolate dehydrogenase/cyclohydrolase, NAD(P)-binding domain
				IPR020751	Aminoacyl-tRNA synthetase, class I, anticodon-binding domain, subdomain 2
				IPR020825	Phenylalanyl-tRNA synthetase, B3/B4
				IPR020828	Glyceraldehyde 3-phosphate dehydrogenase, NAD(P) binding domain
				IPR020831	Glyceraldehyde/Erythrose phosphate dehydrogenase family
				IPR020846	Major facilitator superfamily domain, general substrate transporter
				IPR021137	Ribosomal protein L35
				IPR021301	Domain of unknown functionDUF2779
				IPR022310	NAD/GMP synthase
				IPR022383	Lactate/malate dehydrogenase, C-terminal
				IPR022412	Quinolinate phosphoribosyl transferase, N-terminal
				IPR022450	tRNA N6-adenosine threonylcarbamoyltransferase, TsaD
				IPR022496	tRNA threonylcarbamoyl adenosine modification protein YeaZ
				IPR022572	DNA replication/recombination mediator RecO, N-terminal
				IPR022628	S-adenosylmethionine synthetase, N-terminal
				IPR022634	DNA polymerase III, beta chain, N-terminal
				IPR022635	DNA polymerase III, beta chain, C-terminal
				IPR022637	DNA polymerase III, beta chain, central
				IPR022711	2',3'-cyclic-nucleotide 2'-phosphodiesterase, N-terminal
				IPR022924	Cardiolipin synthase
				IPR022953	Phosphofructokinase
				IPR022967	RNA-binding domain, S1
				IPR023054	Sporulation regulator WhiA, C-terminal
				IPR023091	Metalloprotease catalytic domain, predicted
				IPR023148	tRNA (guanine-N1-)-methyltransferase, C-terminal
				IPR023165	rRNA adenine dimethylase-like
				IPR023179	GTP-binding protein, orthogonal bundle domain
				IPR023192	TGS-like domain
				IPR023213	Chloramphenicol acetyltransferase-like domain
				IPR023298	P-type ATPase, transmembrane domain
				IPR023299	P-type ATPase, cytoplasmic domain N
				IPR023382	Adenine nucleotide alpha hydrolase-like domains
				IPR023405	DNA topoisomerase, type IA, core domain
				IPR023574	Ribosomal protein L4 domain
				IPR023620	Small protein B
				IPR023627	Recombination protein RecR
				IPR023628	Recombination protein RecR, C4-type zinc finger
				IPR023635	Peptide deformylase
				IPR023648	Copper homeostasis CutC domain
				IPR023803	Ribosomal protein S16 domain
				IPR024036	tRNA-dihydrouridine synthase, putative, C-terminal
				IPR024079	Metallopeptidase, catalytic domain
				IPR024084	Isopropylmalate dehydrogenase-like domain
				IPR024185	5-formyltetrahydrofolate cyclo-ligase-like domain
				IPR024370	PBP domain
				IPR024529	ECF transporter, substrate-specific component
				IPR024692	Phosphotransferase system, enzyme I
				IPR024754	DNA polymerase III polC-like, N-terminal domain II
				IPR024759	UvrB, YAD/RRR-motif-containing domain
				IPR025156	Domain of unknown function DUF4093
				IPR025202	Phospholipase D-like domain
				IPR025709	Leucyl-tRNA synthetase, editing domain
				IPR025714	Methyltransferase domain
				IPR025824	OB-fold nucleic acid binding domain
				IPR025867	tRNA modification GTPase MnmE C-terminal domain
				IPR026015	F1F0 ATP synthase OSCP/delta subunit, N-terminal domain
				IPR026022	PhoU domain
				IPR026459	Ribonucleotide reductase, class 1b, subunit NrdE
				IPR026494	Ribonucleotide reductase, class 1b, subunit NrdF
				IPR026904	GidA associated domain 3
				IPR027266	GTP-binding protein TrmE/Glycine cleavage system T protein, domain 1
				IPR027299	GIY-YIG domain
				IPR027368	tRNA modification GTPase MnmE domain 2
				IPR027434	Homing endonuclease
				IPR028055	Membrane insertase YidC/Oxa1, C-terminal
				IPR028366	PhoU
				IPR028979	HPr(Ser) kinase/phosphorylase, N-terminal domain like
				IPR028980	Creatinase/Aminopeptidase P, N-terminal
				IPR028989	Ribosome maturation factor RimP, N-terminal
				IPR028998	Ribosome maturation factor RimP, C-terminal
				IPR029044	Nucleotide-diphospho-sugar transferases
				IPR029048	Heat shock protein 70kD, C-terminal domain
				IPR029061	Thiamin diphosphate-binding fold
				IPR029064	50S ribosomal protein L30e-like
				IPR029149	Creatinase/Aminopeptidase P/Spt16, N-terminal
				IPR029460	DNA polymerase, helix-hairpin-helix motif
				IPR029479	Nitroreductase
				IPR030846	DNA primase, DnaG
				IPR030854	Ribonuclease J
				IPR031314	Deoxynucleoside kinase
				IPR016454	Cysteine desulfurase
				IPR017290	Ribonuclease H, bacteria
				IPR029757	DNA-directed RNA polymerase subunit delta
				IPR030825	Integral membrane protein
				IPR030892	DnaD family protein
				IPR030893	MOLPALP family lipoprotein
				IPR030946	Energy-coupling factor transporter ATP-binding protein EcfA2
				IPR030947	Energy-coupling factor transporter ATP-binding protein EcfA1
				IPR030949	ECF transporter S component, folate family
				IPR030962	STREFT protein
				IPR030980	Phosphate ABC transporter substrate-binding protein

## Sheet: Table S8
Table S8: Core Mycoplasma infecting tissue comparison to JCVI_3.0
Unique in core		Overlap core and JCVI-Syn3.0		Unique in JCVI-Syn3.0
IPR000053	Pyrimidine-nucleoside phosphorylase	IPR000037	SsrA-binding protein	IPR000023	Phosphofructokinase domain
IPR000312	Glycosyl transferase, family 3	IPR000056	Ribulose-phosphate 3-epimerase-like	IPR000032	Phosphocarrier HPr protein-like
IPR001126	DNA-repair protein, UmuC-like	IPR000100	Ribonuclease P	IPR000089	Biotin/lipoyl attachment
IPR001130	TatD family	IPR000103	Pyridine nucleotide-disulphide oxidoreductase, class-II	IPR000093	DNA recombination protein RecR
IPR001179	Peptidyl-prolyl cis-trans isomerase, FKBP-type, domain	IPR000114	Ribosomal protein L16	IPR000121	PEP-utilising enzyme, C-terminal
IPR002876	Transcriptional regulator TACO1-like	IPR000119	Histone-like bacterial DNA-binding protein	IPR000178	Translation initiation factor aIF-2, bacterial-like
IPR003358	tRNA (guanine-N-7) methyltransferase	IPR000120	Amidase	IPR000181	Formylmethionine deformylase
IPR004612	Holliday junction resolvase RecU	IPR000131	ATPase, F1 complex, gamma subunit	IPR000209	Peptidase S8/S53 domain
IPR005122	Uracil-DNA glycosylase-like	IPR000150	Cof protein	IPR000281	Helix-turn-helix protein RpiR
IPR005215	Trigger factor	IPR000185	Protein translocase subunit SecA	IPR000305	GIY-YIG nuclease superfamily
IPR008823	DNA helicase, Holliday junction RuvB type, C-terminal	IPR000192	Aminotransferase, class V/Cysteine desulfurase	IPR000307	Ribosomal protein S16
IPR008824	DNA helicase, Holliday junction RuvB type, N-terminal	IPR000194	ATPase, F1/V1/A1 complex, alpha/beta subunit, nucleotide-binding domain	IPR000326	Phosphatidic acid phosphatase type 2/haloperoxidase
IPR008881	Trigger factor, ribosome-binding, bacterial	IPR000206	Ribosomal protein L7/L12	IPR000352	Peptide chain release factor class I/class II
IPR011335	Restriction endonuclease type II-like	IPR000218	Ribosomal protein L14b/L23e	IPR000358	Ribonucleotide reductase small subunit
IPR012319	DNA glycosylase/AP lyase, catalytic domain	IPR000235	Ribosomal protein S5/S7	IPR000380	DNA topoisomerase, type IA
IPR013102	Pyrimidine nucleoside phosphorylase, C-terminal	IPR000238	Ribosome-binding factor A	IPR000415	Nitroreductase-like
IPR013765	DNA recombination and repair protein RecA	IPR000266	Ribosomal protein S17	IPR000462	CDP-alcohol phosphatidyltransferase
IPR015886	DNA glycosylase/AP lyase, H2TH DNA-binding	IPR000271	Ribosomal protein L34	IPR000473	Ribosomal protein L36
IPR017459	Glycosyl transferase family 3, N-terminal domain	IPR000374	Phosphatidate cytidylyltransferase	IPR000577	Carbohydrate kinase, FGGY
IPR017856	Integrase, N-terminal zinc-binding domain-like	IPR000424	Primosome PriB/single-strand DNA-binding	IPR000587	Creatinase, N-terminal
IPR018090	Pyrimidine-nucleoside phosphorylase, bacterial/eukaryotic	IPR000454	ATPase, F0 complex, subunit C	IPR000600	ROK
IPR023400	DNA recombination and repair protein RecA, C-terminal	IPR000456	Ribosomal protein L17	IPR000672	Tetrahydrofolate dehydrogenase/cyclohydrolase
IPR024567	Ribonuclease HII/HIII domain	IPR000515	MetI-like domain	IPR000702	Ribosomal protein L6
IPR026563	Transcriptional regulator TACO1-like, domain 2	IPR000529	Ribosomal protein S6	IPR000719	Protein kinase domain
IPR029058	Alpha/Beta hydrolase fold	IPR000565	DNA topoisomerase, type IIA, subunit B	IPR000748	Pseudouridine synthase, RsuA/RluB/E/F
IPR029072	YebC-like	IPR000568	ATPase, F0 complex, subunit A	IPR000771	Ketose-bisphosphate aldolase, class-II
		IPR000589	Ribosomal protein S15	IPR000788	Ribonucleotide reductase large subunit, C-terminal
		IPR000597	Ribosomal protein L3	IPR000866	Alkyl hydroperoxide reductase subunit C/ Thiol specific antioxidant
		IPR000630	Ribosomal protein S8	IPR000914	Bacterial extracellular solute-binding protein, family 5
		IPR000640	Translation elongation factor EFG, V domain	IPR000924	Glutamyl/glutaminyl-tRNA synthetase
		IPR000642	Peptidase M41	IPR001059	Translation elongation factor P/YeiP, central
		IPR000652	Triosephosphate isomerase	IPR001078	2-oxoacid dehydrogenase acyltransferase, catalytic domain
		IPR000711	ATPase, F1 complex, OSCP/delta subunit	IPR001085	Serine hydroxymethyltransferase
		IPR000722	RNA polymerase, alpha subunit	IPR001098	DNA-directed DNA polymerase, family A, palm domain
		IPR000740	GrpE nucleotide exchange factor	IPR001127	Phosphotransferase system, sugar-specific permease EIIA type 1
		IPR000754	Ribosomal protein S9	IPR001140	ABC transporter type 1, transmembrane domain
		IPR000793	ATPase, F1/V1/A1 complex, alpha/beta subunit, C-terminal	IPR001173	Glycosyltransferase 2-like
		IPR000795	Elongation factor, GTP-binding domain	IPR001209	Ribosomal protein S14
		IPR000819	Peptidase M17, leucyl aminopeptidase, C-terminal	IPR001236	Lactate/malate dehydrogenase, N-terminal
		IPR000836	Phosphoribosyltransferase domain	IPR001250	Mannose-6-phosphate isomerase, type I
		IPR000845	Nucleoside phosphorylase domain	IPR001269	tRNA-dihydrouridine synthase
		IPR000850	Adenylate kinase/UMP-CMP kinase	IPR001270	ClpA/B family
		IPR000878	Tetrapyrrole methylase	IPR001406	Pseudouridine synthase I, TruA
		IPR000890	Aliphatic acid kinase, short-chain	IPR001509	NAD-dependent epimerase/dehydratase
		IPR000897	Signal recognition particle, SRP54 subunit, GTPase domain	IPR001557	L-lactate/malate dehydrogenase
		IPR000905	Gcp-like domain	IPR001645	Folylpolyglutamate synthetase
		IPR000911	Ribosomal protein L11/L12	IPR001705	Ribosomal protein L33
		IPR000941	Enolase	IPR001754	Orotidine 5'-phosphate decarboxylase domain
		IPR000943	RNA polymerase sigma-70	IPR001757	Cation-transporting P-type ATPase
		IPR000994	Peptidase M24, structural domain	IPR001851	ABC transporter, permease
		IPR000999	Ribonuclease III domain	IPR001857	Ribosomal protein L19
		IPR001001	DNA polymerase III, beta chain	IPR001911	Ribosomal protein S21
		IPR001048	Aspartate/glutamate/uridylate kinase	IPR001943	UVR domain
		IPR001063	Ribosomal protein L22/L17	IPR001957	Chromosomal replication control, initiator DnaA
		IPR001162	UvrC family homology region	IPR001971	Ribosomal protein S11
		IPR001241	DNA topoisomerase, type IIA	IPR001991	Sodium:dicarboxylate symporter
		IPR001267	Thymidine kinase	IPR002123	Phospholipid/glycerol acyltransferase
		IPR001278	Arginine-tRNA ligase	IPR002133	S-adenosylmethionine synthetase
		IPR001279	Beta-lactamase-like	IPR002136	Ribosomal protein L4/L1e
		IPR001288	Translation initiation factor 3	IPR002143	Ribosomal protein L1
		IPR001305	Heat shock protein DnaJ, cysteine-rich domain	IPR002146	ATPase, F0 complex, subunit B/B', bacterial/chloroplast
		IPR001310	Histidine triad (HIT) protein	IPR002150	Ribosomal protein L31
		IPR001328	Peptidyl-tRNA hydrolase	IPR002156	Ribonuclease H domain
		IPR001351	Ribosomal protein S3, C-terminal	IPR002290	Serine/threonine- /dual specificity protein kinase, catalytic domain
		IPR001357	BRCT domain	IPR002298	DNA polymerase A
		IPR001383	Ribosomal protein L28	IPR002303	Valine-tRNA ligase
		IPR001437	Transcription elongation factor, GreA/GreB, C-terminal	IPR002316	Proline-tRNA ligase, class IIa
		IPR001537	tRNA/rRNA methyltransferase, SpoU type	IPR002376	Formyl transferase, N-terminal
		IPR001576	Phosphoglycerate kinase	IPR002481	Ferric-uptake regulator
		IPR001623	DnaJ domain	IPR002501	Pseudouridine synthase II
		IPR001640	Prolipoprotein diacylglyceryl transferase	IPR002504	Inorganic polyphosphate/ATP-NAD kinase
		IPR001648	Ribosomal protein S18	IPR002505	Phosphate acetyl/butaryl transferase
		IPR001650	Helicase, C-terminal	IPR002547	tRNA-binding domain
		IPR001667	Phosphoesterase, RecJ-like	IPR002575	Aminoglycoside phosphotransferase
		IPR001672	Phosphoglucose isomerase (PGI)	IPR002611	IstB-like ATP-binding protein
		IPR001679	NAD-dependent DNA ligase	IPR002624	Deoxynucleoside kinase
		IPR001684	Ribosomal protein L27	IPR002638	Quinolinate phosphoribosyl transferase, C-terminal
		IPR001697	Pyruvate kinase	IPR002649	tRNA (guanine-N1-)-methyltransferase, bacteria
		IPR001706	Ribosomal protein L35, non-mitochondrial	IPR002661	Ribosome recycling factor
		IPR001708	Membrane insertase OXA1/ALB3/YidC	IPR002676	RimM protein
		IPR001714	Peptidase M24, methionine aminopeptidase	IPR002677	Ribosomal protein L32p
		IPR001719	AP endonuclease 2	IPR002678	GTP cyclohydrolase 1 type 2/Nif3
		IPR001737	Ribosomal RNA adenine methylase transferase	IPR002698	5-formyltetrahydrofolate cyclo-ligase
		IPR001787	Ribosomal protein L21	IPR002818	ThiJ/PfpI
		IPR001790	Ribosomal protein L10/acidic P0	IPR002871	NIF system FeS cluster assembly, NifU, N-terminal
		IPR001816	Translation elongation factor EFTs/EF1B	IPR002912	ACT domain
		IPR001848	Ribosomal protein S10	IPR002933	Peptidase M20
		IPR001854	Ribosomal protein L29	IPR002939	Chaperone DnaJ, C-terminal
		IPR001865	Ribosomal protein S2	IPR003029	Ribosomal protein S1, RNA-binding domain
		IPR001872	Peptidase A8, signal peptidase II	IPR003136	Cytidylate kinase
		IPR001892	Ribosomal protein S13	IPR003156	DHHA1 domain
		IPR001912	Ribosomal protein S4/S9, N-terminal	IPR003352	Phosphotransferase system, EIIC
		IPR001996	Phosphotransferase system, IIB component, type 1	IPR003442	tRNA threonylcarbamoyl adenosine modification protein TsaE
		IPR002036	Endoribonuclease YbeY	IPR003444	MraZ
		IPR002125	CMP/dCMP deaminase, zinc-binding	IPR003601	DNA topoisomerase, type IA, domain 2
		IPR002132	Ribosomal protein L5	IPR003602	DNA topoisomerase, type IA, DNA-binding
		IPR002171	Ribosomal protein L2	IPR003607	HD/PDEase domain
		IPR002205	DNA topoisomerase, type IIA, subunit A/C-terminal	IPR003664	Fatty acid synthesis PlsX protein
		IPR002208	SecY/SEC61-alpha family	IPR003675	CAAX amino terminal protease
		IPR002218	Glucose-inhibited division protein A-related	IPR003680	Flavodoxin-like fold
		IPR002222	Ribosomal protein S19/S15	IPR003694	NAD(+) synthetase
		IPR002288	DNA gyrase B subunit, C-terminal	IPR003717	Recombination protein O, RecO
		IPR002293	Amino acid/polyamine transporter I	IPR003720	tRNA sulfurtransferase ThiI
		IPR002300	Aminoacyl-tRNA synthetase, class Ia	IPR003728	Ribosome maturation factor RimP
		IPR002301	Isoleucine-tRNA ligase	IPR003742	SPOUT methyltransferase, predicted
		IPR002302	Leucine-tRNA ligase	IPR003753	Exonuclease VII, large subunit
		IPR002305	Aminoacyl-tRNA synthetase, class Ic	IPR003755	HPr(Ser) kinase/phosphorylase
		IPR002306	Tryptophan-tRNA ligase	IPR003761	Exonuclease VII, small subunit
		IPR002307	Tyrosine-tRNA ligase	IPR003797	DegV
		IPR002312	Aspartyl/Asparaginyl-tRNA synthetase, class IIb	IPR003811	Glycerol-3-phosphate acyltransferase, PlsY
		IPR002313	Lysine-tRNA ligase, class II	IPR003837	Aspartyl/glutamyl-tRNA(Asn/Gln) amidotransferase, C subunit
		IPR002314	Aminoacyl-tRNA synthetase, class II (G/ H/ P/ S), conserved domain	IPR003838	Permease FtsX-like
		IPR002315	Glycyl-tRNA synthetase, alpha2 dimer	IPR004007	DhaL domain
		IPR002317	Serine-tRNA ligase, type1	IPR004014	Cation-transporting P-type ATPase, N-terminal
		IPR002318	Alanine-tRNA ligase, class IIc	IPR004038	Ribosomal protein L7Ae/L30e/S12e/Gadd45
		IPR002319	Phenylalanyl-tRNA synthetase	IPR004088	K Homology domain, type 1
		IPR002320	Threonine-tRNA ligase, class IIa	IPR004095	TGS
		IPR002379	V-ATPase proteolipid subunit C-like domain	IPR004099	Pyridine nucleotide-disulphide oxidoreductase, dimerisation domain
		IPR002421	5'-3' exonuclease, N-terminal	IPR004101	Mur ligase, C-terminal
		IPR002467	Peptidase M24A, methionine aminopeptidase, subfamily 1	IPR004114	THUMP
		IPR002571	Heat-inducible transcription repressor HrcA	IPR004167	E3 binding
		IPR002583	Ribosomal protein S20	IPR004188	Phenylalanine-tRNA ligase, class II, N-terminal
		IPR002694	Zinc finger, CHC2-type	IPR004372	Acetate/Proprionate kinase
		IPR002903	Ribosomal RNA small subunit methyltransferase H	IPR004373	Peptide chain release factor 1
		IPR002915	DeoC/FbaB/ lacD aldolase	IPR004379	UDP-galactopyranose mutase
		IPR002942	RNA-binding S4 domain	IPR004398	RNA methyltransferase, RsmD
		IPR003141	Polymerase/histidinol phosphatase, N-terminal	IPR004413	Aspartyl/glutamyl-tRNA(Asn/Gln) amidotransferase, B subunit
		IPR003148	Regulator of K+ conductance, N-terminal	IPR004417	Folate-dependent ribothymidyl synthase
		IPR003256	Ribosomal protein L24	IPR004465	Ribonucleotide reductase Class Ib, NrdI
		IPR003339	ABC/ECF transporter, transmembrane component	IPR004466	Ribonuclease M5
		IPR003395	RecF/RecN/SMC, N-terminal	IPR004468	CTP synthase
		IPR003439	ABC transporter-like	IPR004527	Glutamate-tRNA ligase, bacterial/mitochondrial
		IPR003445	Cation transporter	IPR004529	Phenylalanyl-tRNA synthetase, class IIc, alpha subunit
		IPR003500	Sugar-phosphate isomerase, RpiB/LacA/LacB family	IPR004532	Phenylalanine-tRNA ligase, class IIc, beta subunit
		IPR003593	AAA+ ATPase domain	IPR004540	Translation elongation factor EFG/EF2
		IPR003594	Histidine kinase-like ATPase, ATP-binding domain	IPR004547	Glucosamine-6-phosphate isomerase
		IPR003682	rRNA small subunit methyltransferase G	IPR004556	Modification methylase HemK
		IPR003740	Membrane Protein of unknown function DUF161	IPR004568	Phosphopantethiene-protein transferase domain
		IPR003768	Prokaryotic chromosome segregation/condensation protein ScpA	IPR004570	CDP-diacylglycerol--glycerol-3-phosphate 3-phosphatidyltransferase
		IPR003789	Aspartyl/glutamyl-tRNA amidotransferase subunit B-related	IPR004613	Ribonuclease J
		IPR003802	Sporulation regulator WhiA	IPR004614	Phosphate acetyltransferase
		IPR003959	ATPase, AAA-type, core	IPR004652	tRNA-dihydrouridine synthase, TIM-barrel, NifR3
		IPR004013	PHP domain	IPR004692	Preprotein translocase SecG subunit
		IPR004044	K Homology domain, type 2	IPR004785	Ribose 5-phosphate isomerase B
		IPR004100	ATPase, F1 complex alpha/beta subunit, N-terminal domain	IPR004791	UvrABC system, subunit C
		IPR004115	GAD-like domain	IPR004807	UvrABC system, subunit B
		IPR004125	Signal recognition particle, SRP54 subunit, M-domain	IPR004811	RelA/SpoT family
		IPR004150	NAD-dependent DNA ligase, OB-fold	IPR005121	Phenylalanine-tRNA ligase, beta subunit, ferrodoxin-fold anticodon-binding
		IPR004154	Anticodon-binding	IPR005139	Peptide chain release factor
		IPR004160	Translation elongation factor EFTu/EF1A, C-terminal	IPR005148	Arginyl tRNA synthetase N-terminal domain
		IPR004161	Translation elongation factor EFTu/EF1A, domain 2	IPR005249	Conserved hypothetical protein CHP00488
		IPR004364	Aminoacyl-tRNA synthetase, class II (D/K/N)	IPR005294	ATPase, F1 complex, alpha subunit
		IPR004365	OB-fold nucleic acid binding domain, AA-tRNA synthetase-type	IPR005474	Transketolase, N-terminal
		IPR004368	Translation initiation factor IF-1	IPR005475	Transketolase-like, pyrimidine-binding domain
		IPR004389	Ribosomal protein L18, bacterial-type	IPR005476	Transketolase, C-terminal
		IPR004390	Signal-recognition particle receptor FtsY	IPR005478	Transketolase, bacterial-like
		IPR004396	Ribosome-binding ATPase YchF/Obg-like ATPase 1	IPR005531	Alkaline shock protein Asp23
		IPR004416	Glucose-inhibited division protein A	IPR005627	Copper homeostasis protein CutC
		IPR004441	RNA methyltransferase TrmH family	IPR005670	Phosphate transport system permease protein 1
		IPR004476	Ribonuclease II/ribonuclease R	IPR005672	Phosphate transport system permease protein PstA
		IPR004499	Proline-tRNA ligase, class IIa, archaeal-type	IPR005740	DNA topoisomerase IV, subunit B, Gram-positive
		IPR004506	tRNA-specific 2-thiouridylase	IPR005741	DNA topoisomerase IV, subunit A, Gram-positive
		IPR004516	Histidine-tRNA ligase/ATP phosphoribosyltransferase regulatory subunit	IPR005746	Thioredoxin
		IPR004520	tRNA modification GTPase MnmE	IPR005764	Adenine phosphoribosyl transferase
		IPR004522	Asparagine-tRNA ligase	IPR005765	Uracil phosphoribosyl transferase
		IPR004524	Aspartate-tRNA ligase, bacterial/mitochondrial-type	IPR005793	Formyl transferase, C-terminal
		IPR004541	Translation elongation factor EFTu/EF1A, bacterial/organelle	IPR005794	Methionyl-tRNA formyltransferase
		IPR004602	UvrABC system subunit A	IPR005807	SecE subunit of protein translocation complex
		IPR004780	Signal recognition particle protein Ffh	IPR005824	KOW
		IPR004805	DNA polymerase III, alpha subunit	IPR005835	Nucleotidyl transferase
		IPR004815	Lon protease, bacterial/eukaryotic-type	IPR005841	Alpha-D-phosphohexomutase superfamily
		IPR004821	Cytidyltransferase-like domain	IPR005843	Alpha-D-phosphohexomutase, C-terminal
		IPR004881	Ribosome biogenesis GTPase RsgA, putative	IPR005844	Alpha-D-phosphohexomutase, alpha/beta/alpha domain I
		IPR005074	Peptidase C39, bacteriocin processing	IPR005845	Alpha-D-phosphohexomutase, alpha/beta/alpha domain II
		IPR005147	tRNA synthetase, B5-domain	IPR005846	Alpha-D-phosphohexomutase, alpha/beta/alpha domain III
		IPR005225	Small GTP-binding protein domain	IPR005864	ATPase, F0 complex, subunit B, bacterial
		IPR005227	Resolvase, holliday junction-type, YqgF-like	IPR005878	Ribosomal protein L1, bacterial-type
		IPR005234	Chromosome segregation/condensation protein ScpB	IPR005886	UDP-glucose 4-epimerase GalE
		IPR005235	Conserved hypothetical protein CHP00282	IPR005904	Hypoxanthine phosphoribosyl transferase
		IPR005248	Probable nicotinate-nucleotide adenylyltransferase	IPR005982	Thioredoxin reductase
		IPR005290	Ribosomal protein S15, bacterial-type	IPR005999	Glycerol kinase
		IPR005324	Ribosomal protein S5, C-terminal	IPR006027	NusB/RsmB/TIM44
		IPR005359	Uncharacterised protein family UPF0154	IPR006068	Cation-transporting P-type ATPase, C-terminal
		IPR005484	Ribosomal protein L18/L5	IPR006070	YrdC-like domain
		IPR005517	Translation elongation factor EFG/EF2, domain IV	IPR006148	Glucosamine/galactosamine-6-phosphate isomerase
		IPR005662	GTP-binding protein Era	IPR006258	Dihydrolipoamide dehydrogenase
		IPR005679	Ribosomal protein S12, bacteria	IPR006287	DJ-1
		IPR005704	Ribosomal protein S3, bacterial	IPR006295	DNA primase, DnaG
		IPR005706	Ribosomal protein S2, bacteria/mitochondria/plastid	IPR006308	DNA polymerase III, alpha subunit, Gram-positive type
		IPR005709	Ribosomal protein S4, bacterial-type	IPR006318	Phosphoenolpyruvate-utilising enzyme
		IPR005712	Ribosomal protein S5, bacterial-type	IPR006415	Magnesium-transporting P-type ATPase, subfamily IIIB
		IPR005717	Ribosomal protein S7, bacterial/organellar-type	IPR006424	Glyceraldehyde-3-phosphate dehydrogenase, type I
		IPR005722	ATPase, F1 complex, beta subunit	IPR006675	Uncharacterised domain HDIG
		IPR005727	Ribosomal protein L22, bacterial/chloroplast-type	IPR006901	tRNA methyltransferase TrmK
		IPR005732	Ribosomal protein S19, bacterial-type	IPR007066	RNA polymerase Rpb1, domain 3
		IPR005743	DNA gyrase, subunit A	IPR007229	Nicotinate phosphoribosyltransferase family
		IPR005745	Ribosomal protein L14, bacterial-type	IPR007260	Putative N-acetylmannosamine-6-phosphate epimerase
		IPR005749	Ribosomal protein L15, bacterial-type	IPR007393	Protein of unknown function DUF448
		IPR005813	Ribosomal protein L20	IPR007394	Putative helix-turn-helix protein, YlxM/p13-like
		IPR005822	Ribosomal protein L13	IPR007422	Protein of unknown function DUF464
		IPR005823	Ribosomal protein L13, bacterial-type	IPR007630	RNA polymerase sigma-70 region 4
		IPR005880	Ribosomal protein L2, bacterial/organellar-type	IPR007685	RelA/SpoT
		IPR005936	Peptidase, FtsH	IPR007692	DNA helicase, DnaB type
		IPR005946	Ribose-phosphate diphosphokinase	IPR007693	DNA helicase, DnaB-like, N-terminal
		IPR005995	Phosphoglycerate mutase, 2,3-bisphosphoglycerate-independent	IPR007793	DivIVA
		IPR006032	Ribosomal protein S12/S23	IPR007848	Methyltransferase small domain
		IPR006037	Regulator of K+ conductance, C-terminal	IPR007862	Adenylate kinase, active site lid domain
		IPR006054	DNA polymerase III, epsilon subunit	IPR008170	PhoU
		IPR006055	Exonuclease	IPR008250	P-type ATPase, A domain
		IPR006073	GTP binding domain	IPR008278	4'-phosphopantetheinyl transferase superfamily
		IPR006075	Aspartyl/Glutamyl-tRNA(Gln) amidotransferase, subunit B/E, catalytic	IPR008279	PEP-utilising enzyme, mobile domain
		IPR006124	Metalloenzyme	IPR008731	Phosphotransferase system, enzyme I N-terminal
		IPR006145	Pseudouridine synthase, RsuA/RluB/C/D/E/F	IPR008753	Peptidase M13, N-terminal domain
		IPR006169	GTP1/OBG domain	IPR008918	Helix-hairpin-helix motif, class 2
		IPR006171	Toprim domain	IPR008925	Aminoacyl-tRNA synthetase, class I, anticodon-binding
		IPR006196	RNA-binding domain, S1, IF1 type	IPR008926	Ribonucleotide reductase R1 subunit, N-terminal
		IPR006225	Pseudouridine synthase, RluC/RluD	IPR009012	GrpE nucleotide exchange factor, head
		IPR006259	Adenylate kinase subfamily	IPR009014	Transketolase, C-terminal/Pyruvate-ferredoxin oxidoreductase, domain II
		IPR006297	Elongation factor 4	IPR009027	Ribosomal protein L9/RNase H1, N-terminal
		IPR006359	Transcription elongation factor GreA	IPR009057	Homeodomain-like
		IPR006379	HAD-superfamily hydrolase, subfamily IIB	IPR009061	DNA binding domain, putative
		IPR006519	Ribosomal protein L11, bacterial-type	IPR009078	Ferritin-like superfamily
		IPR006592	RNA polymerase, N-terminal	IPR009081	Acyl carrier protein-like
		IPR006641	YqgF/RNase H-like domain	IPR009296	Protein of unknown function DUF951
		IPR006645	NusG, N-terminal	IPR009825	ECF transporter, substrate-specific component-like
		IPR006674	HD domain	IPR010049	MTA/SAH nucleosidase
		IPR006691	DNA gyrase/topoisomerase IV, subunit A, C-terminal beta-pinwheel	IPR010213	Transcription termination factor NusA
		IPR006935	Helicase/UvrB domain	IPR010243	DNA-directed RNA polymerase, beta subunit
		IPR007080	RNA polymerase Rpb1, domain 1	IPR010372	DNA polymerase III, delta
		IPR007081	RNA polymerase Rpb1, domain 5	IPR010432	RDD
		IPR007083	RNA polymerase Rpb1, domain 4	IPR010592	High affinity transport system p37
		IPR007120	DNA-directed RNA polymerase, subunit 2, domain 6	IPR010964	Peptidase M20A, peptidase V-related
		IPR007624	RNA polymerase sigma-70 region 3	IPR011034	Formyl transferase, C-terminal-like
		IPR007627	RNA polymerase sigma-70 region 2	IPR011051	RmlC-like cupin domain
		IPR007641	RNA polymerase Rpb2, domain 7	IPR011053	Single hybrid motif
		IPR007642	RNA polymerase Rpb2, domain 2	IPR011055	Duplicated hybrid motif
		IPR007644	RNA polymerase, beta subunit, protrusion	IPR011063	tRNA(Ile)-lysidine/2-thiocytidine synthase
		IPR007645	RNA polymerase Rpb2, domain 3	IPR011104	Signal transduction serine kinase/phosphorylase, HPr(Ser) kinase, C-terminal
		IPR007694	DNA helicase, DnaB-like, C-terminal	IPR011108	RNA-metabolising metallo-beta-lactamase
		IPR008145	Guanylate kinase/L-type calcium channel beta subunit	IPR011126	HPr(Ser) kinase/phosphorylase, N-terminal
		IPR008162	Inorganic pyrophosphatase	IPR011289	Fructose-1,6-bisphosphate aldolase, class 2
		IPR008189	rRNA small subunit methyltransferase I	IPR011304	L-lactate dehydrogenase
		IPR008269	Peptidase S16, Lon C-terminal	IPR011320	Ribonuclease H1, N-terminal
		IPR008909	DALR anticodon binding	IPR011344	Single-strand DNA-binding
		IPR008932	Ribosomal protein L7/L12, oligomerisation	IPR011530	Ribosomal RNA adenine dimethylase
		IPR008971	HSP40/DnaJ peptide-binding	IPR011545	DNA/RNA helicase, DEAD/DEAH box type, N-terminal
		IPR008991	Translation protein SH3-like domain	IPR011557	DNA gyrase, subunit B
		IPR008995	Molybdate/tungstate binding, C-terminal	IPR011605	NusB antitermination factor
		IPR009000	Translation protein, beta-barrel domain	IPR011650	Peptidase M20, dimerisation domain
		IPR009001	Translation elongation factor EF1A/initiation factor IF2gamma, C-terminal	IPR011699	Mycoplasma MFS transporter
		IPR009008	Valyl/Leucyl/Isoleucyl-tRNA synthetase, editing domain	IPR011768	Translation elongation factor P
		IPR009019	K homology domain, prokaryotic type	IPR011817	Uridylate kinase
		IPR009022	Elongation factor G, III-V domain	IPR011864	Phosphate ABC transporter, permease protein PstC
		IPR009025	DNA-directed RNA polymerase, RBP11-like dimerisation domain	IPR011907	Ribonuclease III
		IPR009060	UBA-like	IPR011961	16S rRNA processing protein RimM
		IPR009068	S15/NS1, RNA-binding	IPR012003	ATP-dependent phosphofructokinase, prokaryotic
		IPR009080	Aminoacyl-tRNA synthetase, class 1a, anticodon-binding	IPR012147	Phosphate acetyl/butyryltransferase
		IPR010066	Oligopeptide/dipeptide ABC transporter, ATP-binding protein, C-terminal	IPR012281	Phospholipid biosynthesis protein, PlsX-like
		IPR010914	Ribosome biogenesis GTPase RsgA, putative	IPR012348	Ribonucleotide reductase-related
		IPR010921	Trp repressor/replication initiator	IPR012724	Chaperone DnaJ
		IPR010935	SMCs flexible hinge	IPR012725	Chaperone DnaK
		IPR010978	tRNA-binding arm	IPR012754	DNA-directed RNA polymerase, subunit beta-prime
		IPR010979	Ribosomal protein S13-like, H2TH	IPR012795	Lysidine-tRNA(Ile) synthetase, N-terminal
		IPR010992	Integration host factor (IHF)-like DNA-binding domain	IPR012828	Phosphofructokinase
		IPR010994	RuvA domain 2-like	IPR013005	Ribosomal protein L4/L1e, bacterial-type
		IPR011009	Protein kinase-like domain	IPR013123	RNA 2-O ribose methyltransferase, substrate binding
		IPR011037	Pyruvate kinase-like, insert domain	IPR013185	Translation elongation factor, KOW-like
		IPR011060	Ribulose-phosphate binding barrel	IPR013221	Mur ligase, central
		IPR011115	SecA DEAD-like, N-terminal	IPR013346	Ribonucleotide reductase, class I , alpha subunit
		IPR011116	SecA Wing/Scaffold	IPR013497	DNA topoisomerase, type IA, central
		IPR011130	SecA preprotein, cross-linking domain	IPR013554	Ribonucleotide reductase N-terminal
		IPR011146	HIT-like domain	IPR013735	Transcription factor NusA, N-terminal
		IPR011258	BPG-independent PGAM, N-terminal	IPR013805	GrpE nucleotide exchange factor, coiled-coil
		IPR011260	RNA polymerase, alpha subunit, C-terminal	IPR013815	ATP-grasp fold, subdomain 1
		IPR011262	DNA-directed RNA polymerase, insert domain	IPR013824	DNA topoisomerase, type IA, central region, subdomain 1
		IPR011263	DNA-directed RNA polymerase, RpoA/D/Rpb3-type	IPR013826	DNA topoisomerase, type IA, central region, subdomain 3
		IPR011332	Zinc-binding ribosomal protein	IPR013986	DExx box DNA helicase domain
		IPR011343	Deoxyribose-phosphate aldolase	IPR014628	Mannose-6-phosphate isomerase, Firmicutes type, short form
		IPR011356	Leucine aminopeptidase/peptidase B	IPR014710	RmlC-like jelly roll fold
		IPR011527	ABC transporter type 1, transmembrane domain	IPR014777	Tetrapyrrole methylase, subdomain 1
		IPR011708	Bacterial DNA polymerase III, alpha subunit	IPR014780	tRNA pseudouridine synthase II, TruB
		IPR011773	DNA-directed RNA polymerase, alpha subunit	IPR014871	dUTPase/dCTP pyrophosphatase
		IPR011805	Ribonuclease R	IPR015349	GTP-binding protein GTP1/OBG, C-terminal
		IPR011991	Winged helix-turn-helix DNA-binding domain	IPR015590	Aldehyde dehydrogenase domain
		IPR011994	Cytidylate kinase domain	IPR015794	Pyruvate kinase, alpha/beta
		IPR012336	Thioredoxin-like fold	IPR015795	Pyruvate kinase, C-terminal
		IPR012337	Ribonuclease H-like domain	IPR015803	Cysteine-tRNA ligase
		IPR012340	Nucleic acid-binding, OB-fold	IPR015899	UDP-galactopyranose mutase, C-terminal
		IPR012675	Beta-grasp domain	IPR015947	PUA-like domain
		IPR012676	TGS-like	IPR015955	Lactate dehydrogenase/glycoside hydrolase, family 4, C-terminal
		IPR012677	Nucleotide-binding, alpha-beta plait	IPR015963	Uridylate kinase, bacteria
		IPR012678	Ribosomal protein L23/L15e core domain	IPR016009	tRNA methyltransferase TRMD/TRM10-type domain
		IPR012763	DNA polymerase III, subunit gamma/ tau	IPR016055	Alpha-D-phosphohexomutase, alpha/beta/alpha I/II/III
		IPR012947	Threonyl/alanyl tRNA synthetase, SAD	IPR016064	ATP-NAD kinase-like domain
		IPR013022	Xylose isomerase-like, TIM barrel domain	IPR016136	DNA helicase DnaB, N-terminal/DNA primase DnaG, C-terminal
		IPR013025	Ribosomal protein L25/L23	IPR016156	FAD/NAD-linked reductase, dimerisation domain
		IPR013027	FAD-dependent pyridine nucleotide-disulphide oxidoreductase	IPR016161	Aldehyde/histidinol dehydrogenase
		IPR013029	Domain of unknown function DUF933	IPR016162	Aldehyde dehydrogenase, N-terminal
		IPR013126	Heat shock protein 70 family	IPR016163	Aldehyde dehydrogenase, C-terminal
		IPR013155	Valyl/Leucyl/Isoleucyl-tRNA synthetase, anticodon-binding	IPR016196	Major facilitator superfamily domain, general substrate transporter
		IPR013159	Chromosomal replication initiator, DnaA C-terminal	IPR016473	dCMP deaminase
		IPR013264	DNA primase, catalytic core, N-terminal	IPR016484	GTP-binding protein EngA
		IPR013317	Chromosomal replication control, initiator (DnaA)/regulator (Hda)	IPR016947	Bacteriophage gamma, gammalsu0035
		IPR013324	RNA polymerase sigma factor, region 3/4	IPR017437	ATP-NAD kinase, PpnK-type, all-beta
		IPR013325	RNA polymerase sigma factor, region 2	IPR017438	Inorganic polyphosphate/ATP-NAD kinase, domain 1
		IPR013506	DNA topoisomerase, type IIA, subunit B, domain 2	IPR017449	Prolyl-tRNA synthetase, class II
		IPR013520	Exonuclease, RNase T/DNA polymerase III	IPR017456	CTP synthase, N-terminal
		IPR013563	Oligopeptide/dipeptide ABC transporter, C-terminal	IPR017705	Ribonuclease Y
		IPR013758	DNA topoisomerase, type IIA, subunit A/ C-terminal, alpha-beta	IPR017926	Glutamine amidotransferase
		IPR013759	DNA topoisomerase, type IIA, central domain	IPR018113	Phosphotransferase system EIIB/cysteine, phosphorylation site
		IPR013760	DNA topoisomerase, type IIA-like domain	IPR018320	DNA polymerase 1
		IPR013766	Thioredoxin domain	IPR018385	C4-dicarboxylate anaerobic carrier-like
		IPR013785	Aldolase-type TIM barrel	IPR018478	Sporulation transcription regulator WhiA, N-terminal
		IPR013810	Ribosomal protein S5, N-terminal	IPR018484	Carbohydrate kinase, FGGY, N-terminal
		IPR013822	Signal recognition particle, SRP54 subunit, helical bundle	IPR018485	Carbohydrate kinase, FGGY, C-terminal
		IPR013823	Ribosomal protein L7/L12, C-terminal	IPR018497	Peptidase M13, C-terminal domain
		IPR013839	NAD-dependent DNA ligase, adenylation	IPR018691	Protein of unknown function DUF2188
		IPR013840	NAD-dependent DNA ligase, N-terminal	IPR019489	Clp ATPase, C-terminal
		IPR013842	GTP-binding protein LepA, C-terminal	IPR019814	Translation initiation factor 3, N-terminal
		IPR014001	Helicase, superfamily 1/2, ATP-binding domain	IPR019874	Protein-(glutamine-N5) methyltransferase, release factor-specific
		IPR014016	UvrD-like Helicase, ATP-binding domain	IPR019927	Ribosomal protein L3, bacterial/organelle-type
		IPR014017	DNA helicase, UvrD-like, C-terminal	IPR019933	DivIVA domain
		IPR014039	Translation elongation factor EFTs/EF1B, dimerisation	IPR019980	Ribosomal protein S13, bacterial-type
		IPR014100	GTP-binding protein Obg/CgtA	IPR019981	Ribosomal protein S11, bacterial-type
		IPR014284	RNA polymerase sigma-70 like domain	IPR019986	DAK2 domain-containing protein YloV
		IPR014717	Translation elongation factor EF1B/ribosomal protein S6	IPR020058	Glutamyl/glutaminyl-tRNA synthetase, class Ib, catalytic domain
		IPR014719	Ribosomal protein L7/L12, C-terminal/adaptor protein ClpS-like	IPR020061	Glutamyl/glutaminyl-tRNA synthetase, class Ib, alpha-bundle domain
		IPR014720	Double-stranded RNA-binding domain	IPR020069	Ribosomal protein L9, C-terminal
		IPR014721	Ribosomal protein S5 domain 2-type fold, subgroup	IPR020070	Ribosomal protein L9, N-terminal
		IPR014722	Ribosomal protein L2 domain 2	IPR020094	Pseudouridine synthase I, TruA, N-terminal
		IPR014724	RNA polymerase Rpb2, OB-fold	IPR020095	Pseudouridine synthase I, TruA, C-terminal
		IPR014726	Ribosomal protein L2, domain 3	IPR020097	Pseudouridine synthase I, TruA, alpha/beta domain
		IPR014729	Rossmann-like alpha/beta/alpha sandwich fold	IPR020536	Thil, C-terminal domain
		IPR014758	Methionyl-tRNA synthetase	IPR020579	Exonuclease VII, large subunit, C-terminal
		IPR014776	Tetrapyrrole methylase, subdomain 2	IPR020594	Ribosomal protein L9, bacteria/chloroplast
		IPR015365	Elongation factor P, C-terminal	IPR020598	Ribosomal RNA adenine methylase transferase, N-terminal
		IPR015413	Methionyl/Leucyl tRNA synthetase	IPR020599	Translation elongation factor P/YeiP
		IPR015421	Pyridoxal phosphate-dependent transferase, major region, subdomain 1	IPR020603	MraZ domain
		IPR015422	Pyridoxal phosphate-dependent transferase, major region, subdomain 2	IPR020630	Tetrahydrofolate dehydrogenase/cyclohydrolase, catalytic domain
		IPR015424	Pyridoxal phosphate-dependent transferase	IPR020631	Tetrahydrofolate dehydrogenase/cyclohydrolase, NAD(P)-binding domain
		IPR015793	Pyruvate kinase, barrel	IPR020751	Aminoacyl-tRNA synthetase, class I, anticodon-binding domain, subdomain 2
		IPR015806	Pyruvate kinase, beta-barrel insert domain	IPR020825	Phenylalanyl-tRNA synthetase, B3/B4
		IPR015807	Histidine-tRNA ligase	IPR020828	Glyceraldehyde 3-phosphate dehydrogenase, NAD(P) binding domain
		IPR015813	Pyruvate/Phosphoenolpyruvate kinase-like domain	IPR020831	Glyceraldehyde/Erythrose phosphate dehydrogenase family
		IPR015824	Phosphoglycerate kinase, N-terminal	IPR020846	Major facilitator superfamily domain, general substrate transporter
		IPR015864	FAD synthetase	IPR021301	Domain of unknown functionDUF2779
		IPR015866	Serine-tRNA synthetase, type1, N-terminal	IPR022310	NAD/GMP synthase
		IPR015901	Phosphoglycerate kinase, C-terminal	IPR022383	Lactate/malate dehydrogenase, C-terminal
		IPR015946	K homology domain-like, alpha/beta	IPR022412	Quinolinate phosphoribosyl transferase, N-terminal
		IPR016040	NAD(P)-binding domain	IPR022496	tRNA threonylcarbamoyl adenosine modification protein YeaZ
		IPR016061	Proline-tRNA ligase, class II, C-terminal	IPR022572	DNA replication/recombination mediator RecO, N-terminal
		IPR016094	Ribosomal protein L1, 2-layer alpha/beta-sandwich	IPR022634	DNA polymerase III, beta chain, N-terminal
		IPR016095	Ribosomal protein L1, 3-layer alpha/beta-sandwich	IPR022635	DNA polymerase III, beta chain, C-terminal
		IPR016180	Ribosomal protein L10e/L16	IPR022637	DNA polymerase III, beta chain, central
		IPR016193	Cytidine deaminase-like	IPR022711	2',3'-cyclic-nucleotide 2'-phosphodiesterase, N-terminal
		IPR016478	GTPase, MTG1	IPR022924	Cardiolipin synthase
		IPR017665	Guanylate kinase	IPR022953	Phosphofructokinase
		IPR017849	Alkaline phosphatase-like, alpha/beta/alpha	IPR022967	RNA-binding domain, S1
		IPR017850	Alkaline-phosphatase-like, core domain	IPR023054	Sporulation regulator WhiA, C-terminal
		IPR017861	Kae1/YgjD family	IPR023148	tRNA (guanine-N1-)-methyltransferase, C-terminal
		IPR017945	DHBP synthase RibB-like alpha/beta domain	IPR023165	rRNA adenine dimethylase-like
		IPR018027	Asn/Gln amidotransferase	IPR023179	GTP-binding protein, orthogonal bundle domain
		IPR018094	Thymidylate kinase	IPR023213	Chloramphenicol acetyltransferase-like domain
		IPR018149	Lysyl-tRNA synthetase, class II, C-terminal	IPR023298	P-type ATPase, transmembrane domain
		IPR018162	Alanine-tRNA ligase, class IIc, anti-codon-binding domain	IPR023299	P-type ATPase, cytoplasmic domain N
		IPR018163	Threonyl/alanyl tRNA synthetase, class II-like, putative editing domain	IPR023382	Adenine nucleotide alpha hydrolase-like domains
		IPR018164	Alanyl-tRNA synthetase, class IIc, N-terminal	IPR023405	DNA topoisomerase, type IA, core domain
		IPR018948	GTP-binding protein TrmE, N-terminal	IPR023574	Ribosomal protein L4 domain
		IPR019462	DNA-directed RNA polymerase, beta subunit, external 1 domain	IPR023627	Recombination protein RecR
		IPR019815	Translation initiation factor 3, C-terminal	IPR023628	Recombination protein RecR, C4-type zinc finger
		IPR019906	Ribosomal protein L6, bacterial-type	IPR023635	Peptide deformylase
		IPR019984	Ribosomal protein S17, bacterial-type	IPR023648	Copper homeostasis CutC domain
		IPR019987	GTP-binding protein, ribosome biogenesis, YsxC	IPR023803	Ribosomal protein S16 domain
		IPR019991	GTP-binding protein, ribosome biogenesis, YlqF	IPR024036	tRNA-dihydrouridine synthase, putative, C-terminal
		IPR020040	Ribosomal protein L6, alpha-beta domain	IPR024079	Metallopeptidase, catalytic domain
		IPR020045	5'-3' exonuclease, C-terminal domain	IPR024084	Isopropylmalate dehydrogenase-like domain
		IPR020046	5'-3' exonuclease, alpha-helical arch, N-terminal	IPR024185	5-formyltetrahydrofolate cyclo-ligase-like domain
		IPR020103	Pseudouridine synthase, catalytic domain	IPR024370	PBP domain
		IPR020546	ATPase, F1 complex, delta/epsilon subunit, N-terminal	IPR024529	ECF transporter, substrate-specific component
		IPR020568	Ribosomal protein S5 domain 2-type fold	IPR024692	Phosphotransferase system, enzyme I
		IPR020591	Chromosomal replication control, initiator DnaA-like	IPR024754	DNA polymerase III polC-like, N-terminal domain II
		IPR020783	Ribosomal protein L11, C-terminal	IPR025156	Domain of unknown function DUF4093
		IPR020784	Ribosomal protein L11, N-terminal	IPR025202	Phospholipase D-like domain
		IPR020810	Enolase, C-terminal	IPR025709	Leucyl-tRNA synthetase, editing domain
		IPR020811	Enolase, N-terminal	IPR025714	Methyltransferase domain
		IPR020829	Glyceraldehyde 3-phosphate dehydrogenase, catalytic domain	IPR025824	OB-fold nucleic acid binding domain
		IPR021131	Ribosomal protein L18e/L15P	IPR025867	tRNA modification GTPase MnmE C-terminal domain
		IPR021137	Ribosomal protein L35	IPR026022	PhoU domain
		IPR021153	Heat-inducible transcription repressor HrcA, C-terminal	IPR026459	Ribonucleotide reductase, class 1b, subunit NrdE
		IPR022450	tRNA N6-adenosine threonylcarbamoyltransferase, TsaD	IPR026494	Ribonucleotide reductase, class 1b, subunit NrdF
		IPR022628	S-adenosylmethionine synthetase, N-terminal	IPR027299	GIY-YIG domain
		IPR022629	S-adenosylmethionine synthetase, central domain	IPR027434	Homing endonuclease
		IPR022630	S-adenosylmethionine synthetase, C-terminal	IPR028055	Membrane insertase YidC/Oxa1, C-terminal
		IPR022636	S-adenosylmethionine synthetase superfamily	IPR028366	PhoU
		IPR022666	Ribosomal Proteins L2, RNA binding domain	IPR028979	HPr(Ser) kinase/phosphorylase, N-terminal domain like
		IPR022669	Ribosomal protein L2, C-terminal	IPR028980	Creatinase/Aminopeptidase P, N-terminal
		IPR022691	Transcription elongation factor, GreA/GreB, N-terminal	IPR028989	Ribosome maturation factor RimP, N-terminal
		IPR022803	Ribosomal protein L5 domain	IPR028998	Ribosome maturation factor RimP, C-terminal
		IPR023091	Metalloprotease catalytic domain, predicted	IPR029044	Nucleotide-diphospho-sugar transferases
		IPR023115	Translation initiation factor IF- 2, domain 3	IPR029048	Heat shock protein 70kD, C-terminal domain
		IPR023192	TGS-like domain	IPR029064	50S ribosomal protein L30e-like
		IPR023201	SecY subunit domain	IPR029479	Nitroreductase
		IPR023214	HAD-like domain	IPR030846	DNA primase, DnaG
		IPR023366	ATP synthase subunit alpha-like domain	IPR030854	Ribonuclease J
		IPR023397	S-adenosyl-L-methionine-dependent methyltransferase, MraW, recognition domain	IPR031314	Deoxynucleoside kinase
		IPR023459	Transcription elongation factor GreA/GreB family	IPR016454	Cysteine desulfurase
		IPR023564	Ribosomal protein L13 domain	IPR017290	Ribonuclease H, bacteria
		IPR023571	Ribosomal protein L14 domain	IPR029757	DNA-directed RNA polymerase subunit delta
		IPR023575	Ribosomal protein S19, superfamily	IPR030825	Integral membrane protein
		IPR023584	Ribosome recycling factor domain	IPR030892	DnaD family protein
		IPR023591	Ribosomal protein S2, flavodoxin-like domain	IPR030893	MOLPALP family lipoprotein
		IPR023620	Small protein B	IPR030946	Energy-coupling factor transporter ATP-binding protein EcfA2
		IPR023631	Amidase signature domain	IPR030947	Energy-coupling factor transporter ATP-binding protein EcfA1
		IPR023633	ATPase, F1 complex, gamma subunit domain	IPR030949	ECF transporter S component, folate family
		IPR023674	Ribosomal protein L1-like	IPR030962	STREFT protein
		IPR023753	FAD/NAD(P)-binding domain	IPR030980	Phosphate ABC transporter substrate-binding protein
		IPR023798	Ribosomal protein S7 domain
		IPR023799	Ribosome-binding factor A domain
		IPR024034	ATPase, F1 complex beta subunit/V1 complex, C-terminal
		IPR024759	UvrB, YAD/RRR-motif-containing domain
		IPR024909	Cysteinyl-tRNA synthetase/mycothiol ligase
		IPR024946	Arginine repressor C-terminal-like domain
		IPR025249	KH domain, NusA-like
		IPR026015	F1F0 ATP synthase OSCP/delta subunit, N-terminal domain
		IPR026569	Ribosomal protein L28
		IPR026904	GidA associated domain 3
		IPR027266	GTP-binding protein TrmE/Glycine cleavage system T protein, domain 1
		IPR027368	tRNA modification GTPase MnmE domain 2
		IPR027417	P-loop containing nucleoside triphosphate hydrolase
		IPR027437	30s ribosomal protein S13, C-terminal
		IPR027486	Ribosomal protein S10 domain
		IPR028364	Ribosomal protein L1/ribosomal biogenesis protein
		IPR028909	Ribosomal protein L21-like
		IPR029016	GAF domain-like
		IPR029017	Enolase N-terminal domain-like
		IPR029026	tRNA (guanine-N1-)-methyltransferase, N-terminal
		IPR029028	Alpha/beta knot methyltransferases
		IPR029039	Flavoprotein-like
		IPR029047	Heat shock protein 70kD, peptide-binding domain
		IPR029052	Metallo-dependent phosphatase-like
		IPR029057	Phosphoribosyltransferase-like
		IPR029060	PIN domain-like
		IPR029061	Thiamin diphosphate-binding fold
		IPR029062	Class I glutamine amidotransferase-like
		IPR029063	S-adenosyl-L-methionine-dependent methyltransferase-like
		IPR029065	Enolase C-terminal domain-like
		IPR029099	Ribose-phosphate pyrophosphokinase, N-terminal domain
		IPR029149	Creatinase/Aminopeptidase P/Spt16, N-terminal
		IPR029460	DNA polymerase, helix-hairpin-helix motif
		IPR031309	Ribosomal protein L5
		IPR031310	Ribosomal protein L5
		IPR032678	Cysteinyl-tRNA synthetase/mycothiol ligase
		IPR032859	GTPase Der, C-terminal KH-domain-like

## Sheet: Table S9
Table S9: overview of DUF's present in Mycoplasma genomes
DUF's in Mycoplasma genomes		DUF's in JCVI-Syn3.0		DUF's in tissue infecting species core
IPR002550	Domain of unknown function DUF21	IPR003740	Membrane Protein of unknown function DUF161	IPR003740	Membrane Protein of unknown function DUF161
IPR002725	Protein of unknown function DUF45	IPR007393	Protein of unknown function DUF448	IPR013029	Domain of unknown function DUF933
IPR002767	Protein of unknown function DUF77	IPR007422	Protein of unknown function DUF464
IPR002862	Domain of unknown function DUF16	IPR009296	Protein of unknown function DUF951
IPR003740	Membrane Protein of unknown function DUF161	IPR013029	Domain of unknown function DUF933
IPR003772	Protein of unknown function DUF177	IPR018691	Protein of unknown function DUF2188
IPR004256	Domain of unknown function DUF234, DEXX-box ATPase C-terminal	IPR021301	Domain of unknown functionDUF2779
IPR004919	Domain of unknown function DUF262	IPR025156	Domain of unknown function DUF4093
IPR005046	Protein of unknown function DUF285
IPR007295	Domain of unknown function DUF402
IPR007393	Protein of unknown function DUF448
IPR007422	Protein of unknown function DUF464
IPR008589	Protein of unknown function DUF871, prokaryotic
IPR009296	Protein of unknown function DUF951
IPR009362	Protein of unknown function DUF1016
IPR009849	Domain of unknown function DUF1410
IPR010281	Protein of unknown function DUF885
IPR010662	Protein of unknown function DUF1234, hydrolase
IPR010699	Protein of unknown function DUF1275
IPR010790	Protein of unknown function DUF1388
IPR010846	Protein of unknown function DUF1460
IPR011089	Domain of unknown function DUF1524
IPR011631	Protein of unknown function DUF1600
IPR013029	Domain of unknown function DUF933
IPR014942	Protein of unknown function DUF1814
IPR015017	Protein of unknown function DUF1904
IPR015231	Protein of unknown function DUF1934
IPR015268	Protein of unknown function DUF1948
IPR015271	Protein of unknown function DUF1951
IPR018647	Domain of unknown function DUF2075
IPR018691	Protein of unknown function DUF2188
IPR018760	Protein of unknown function DUF2326
IPR019219	Protein of unknown function DUF2130
IPR019264	Domain of unknown function DUF2179
IPR019268	Protein of unknown function DUF2278
IPR019595	Domain of unknown function DUF2470
IPR021222	Protein of unknown function DUF2714
IPR021299	Protein of unknown function DUF2871
IPR021301	Domain of unknown functionDUF2779
IPR021484	Protein of unknown function DUF3137
IPR021810	Protein of unknown function DUF3387
IPR022186	Protein of unknown function DUF3713
IPR022382	Domain of unknown function DUF31
IPR024320	Lysylphosphatidylglycerol synthetase, domain of unknown function DUF2156
IPR024503	Protein of unknown function DUF3196
IPR024506	Protein of unknown function DUF3217
IPR024975	Domain of unknown function DUF3883
IPR025103	Protein of unknown function DUF4011
IPR025156	Domain of unknown function DUF4093
IPR025159	Domain of unknown function DUF4095
IPR025197	Domain of unknown function DUF4116
IPR025272	Domain of unknown function DUF4065
IPR025325	Protein of unknown function DUF4231
IPR025328	Domain of unknown function DUF4234
IPR025382	Domain of unknown function DUF4297
IPR025420	Domain of unknown function DUF4143
IPR025534	Protein of unknown function DUF4420
IPR025579	Domain of unknown function DUF4357

## Sheet: Table S10
Table S10: genome sequences used and domain persistence for final niche classification using Random Forest
Genome	IPR009061	IPR000055	IPR022749	IPR000158	IPR011701	IPR003798	IPR008280	IPR002198	IPR011089	IPR005864	IPR007156	IPR005953	IPR005196	IPR002347	IPR003356	IPR020843	IPR025420	IPR023353	IPR005519	IPR029479	IPR019499	IPR029503	IPR016195	IPR000415	IPR028998	IPR007692	IPR000093	IPR022465	IPR009003	IPR004546	IPR004776	IPR012347	IPR008927	IPR013328	IPR016473	IPR025103	IPR029021	IPR016136
Mycoplasma agalactiae chromosome_ complete genome	1	1	1	1	1	1	1	1	0	1	1	1	0	1	1	1	1	1	1	1	1	0	0	1	1	1	0	0	0	1	1	0	1	1	0	0	0	1
Mycoplasma agalactiae PG2 chromosome_ complete genome	1	1	1	1	1	1	1	1	1	1	1	1	0	1	1	1	1	1	1	1	1	0	0	1	1	1	0	0	0	1	1	0	1	1	0	0	0	1
Mycoplasma bovis HB0801 chromosome_ complete genome	1	1	1	1	1	1	1	1	0	1	1	1	0	1	1	1	1	1	1	1	1	0	0	1	1	1	0	0	0	1	1	0	1	1	0	1	0	1
Mycoplasma bovis Hubei-1 chromosome_ complete genome	1	1	1	1	1	1	1	1	0	1	1	1	0	1	1	1	1	1	1	1	1	0	0	1	1	1	0	0	0	1	1	0	1	1	0	1	0	1
mycoplasma_canis_uf31_uid160009.fna	0	1	0	0	0	0	0	0	0	1	1	1	1	0	1	0	0	1	0	0	0	0	1	0	0	0	0	0	0	0	0	1	1	1	0	1	0	0
mycoplasma_canis_uf33_uid180389.fna	0	1	0	0	0	0	0	0	0	1	1	1	1	0	1	0	0	1	0	0	1	0	1	0	0	0	0	0	0	0	0	1	1	1	0	1	0	0
Mycoplasma fermentans JER chromosome_ complete genome	1	1	1	1	0	1	1	1	1	1	1	1	1	1	1	1	1	1	1	1	1	0	0	1	1	1	0	0	0	1	1	0	1	1	1	0	0	1
Mycoplasma fermentans M64 chromosome_ complete genome	1	1	1	1	0	1	1	1	0	1	1	1	1	1	1	1	1	1	1	1	1	0	0	1	1	1	0	0	0	0	1	0	1	1	1	0	0	1
Mycoplasma gallisepticum CA06_2006.052-5-2P chromosome_ complete genome	1	0	0	0	0	0	0	0	0	0	1	0	0	0	0	0	0	1	0	0	0	1	1	0	0	0	0	1	1	0	0	1	1	1	0	0	0	0
Mycoplasma gallisepticum NC06_2006.080-5-2P chromosome_ complete genome	1	0	0	0	0	0	0	0	0	0	1	0	0	0	0	0	0	1	0	0	0	1	1	0	0	0	0	1	1	0	0	1	1	1	0	0	0	0
Mycoplasma genitalium G37 chromosome_ complete genome	1	1	0	1	1	0	0	0	0	1	0	1	0	0	0	0	0	0	0	0	0	0	0	0	0	0	0	0	1	0	0	0	0	0	0	1	0	0
Mycoplasma genitalium M2288 chromosome_ complete genome	1	1	0	1	1	0	0	0	0	1	0	1	0	0	0	0	0	0	0	0	0	0	0	0	0	0	0	0	1	0	0	0	0	0	0	1	0	0
Mycoplasma hyopneumoniae 168 chromosome_ complete genome	0	1	0	0	1	0	1	0	0	0	1	1	0	0	1	0	0	1	0	0	0	1	1	0	0	1	0	0	1	0	0	1	1	1	0	1	0	1
Mycoplasma hyopneumoniae 232 chromosome_ complete genome	0	0	0	0	1	0	1	0	0	0	1	1	0	0	1	0	0	1	0	0	0	1	1	0	0	1	0	0	1	0	0	1	1	1	0	1	0	1
Mycoplasma hyorhinis DBS 1050_ complete genome	1	1	1	1	1	0	1	0	0	1	1	1	1	0	1	0	0	1	1	0	1	1	1	0	0	1	0	0	0	1	0	1	1	1	1	0	0	1
Mycoplasma hyorhinis GDL-1 chromosome_ complete genome	1	1	1	1	1	0	1	0	0	1	1	1	1	0	1	0	0	1	1	0	1	1	1	0	0	1	0	0	0	1	0	1	1	1	1	0	0	1
Mycoplasma leachii 99/014/6_ complete genome	1	1	1	1	1	1	1	1	1	1	1	1	1	1	1	0	1	1	0	1	0	1	0	1	1	1	1	0	0	1	1	0	1	1	1	0	1	1
Mycoplasma leachii PG50 chromosome_ complete genome	1	1	1	1	1	1	1	1	1	1	1	1	1	1	1	0	1	1	0	1	0	1	0	1	1	1	1	0	0	1	1	0	1	1	1	0	1	1
Mycoplasma mycoides subsp. capri LC str. 95010_ complete genome	1	1	0	1	1	1	1	1	1	1	1	1	1	1	1	0	1	1	0	1	0	1	0	1	1	1	1	0	0	0	1	0	1	1	1	1	1	1
Mycoplasma mycoides subsp. mycoides SC str. Gladysdale MU clone SC5_ complete genome	1	0	0	1	0	1	1	1	0	1	0	0	0	1	0	0	1	0	0	1	0	1	0	1	1	1	0	0	0	0	1	0	1	1	1	1	0	1
Mycoplasma mycoides subsp. mycoides SC str. PG1 chromosome_ complete genome	1	0	0	1	1	1	1	1	0	1	0	0	0	1	0	0	1	0	0	1	0	1	0	1	1	1	0	0	0	0	1	0	1	1	1	1	0	1
mycoplasma_mycoidis_capri_pg3_uid199883.fna	1	1	1	1	1	1	1	1	1	1	1	1	1	1	1	0	1	1	0	1	0	1	0	1	1	1	1	0	0	1	1	0	1	1	1	1	1	1
Mycoplasma pneumoniae 309_ complete genome	0	1	1	1	1	0	0	0	0	1	0	0	0	0	1	0	0	0	0	0	0	1	0	0	0	0	0	1	1	1	0	0	1	1	0	1	0	0
Mycoplasma pneumoniae M129 chromosome_ complete genome	0	1	1	1	1	0	0	0	0	1	0	0	0	0	1	0	0	0	0	0	0	1	0	0	0	0	0	1	1	1	0	0	1	1	0	1	0	0
Mycoplasma putrefaciens KS1 chromosome_ complete genome	1	1	1	1	1	1	1	1	1	1	1	0	0	1	1	1	1	1	0	1	1	1	0	1	1	1	1	0	0	1	0	0	1	1	1	0	1	1
Mycoplasma putrefaciens Mput9231_ complete genome	1	0	1	1	1	1	1	1	1	1	1	0	0	1	1	0	1	1	0	1	1	0	0	1	1	1	1	0	0	1	0	0	1	0	1	0	1	1

[truncated: 1 more sheets: TableS11]
